# Supplementary material for: The functional organization of chromosome territories in single nuclei during zygotic genome activation
Source: Sci Rep. 2026 Jan 18;16:5668. doi: 10.1038/s41598-026-35953-0 (PMC12891561; doi:10.1038/s41598-026-35953-0)
Supplement: Supplementary file 4 — Supplementary Material 4 [file 41598_2026_35953_MOESM4_ESM.xlsx]

## Sheet: A
Supplementary Table S3. CT and RNA Pol II dynamics in haploid embryos.
A. Nuclear volume in diploid and haploid embryos during major wave of ZGA.
Diploid (nc14)	Haploid (nc14)	Haploid (nc15)
106.079	77.0499	50.911
105.172	73.3795	46.0716
105.229	75.2147	52.7572
104.095	68.2127	48.1137
100.439	69.4268	42.2113
100.043	67.8739	48.3934
105.399	102.997	43.9736
97.7754	117.989	34.6866
93.1558	104.098	43.3303
96.5567	104.578	47.1905
93.8927	106.244	42.7428
96.9535	96.5594	56.1139
98.4272	109.067	53.4006
96.2166	101.02	49.2885
97.662	99.1851	44.3653
91.9939	73.323	48.1696
101.516	70.1326	50.2676
94.0627	78.3486	45.9038
95.1397	82.866	49.2326
98.5972	76.1746	46.9388
93.9494	73.0689	43.638
95.3664	74.3959	45.1205
93.2692	79.5627	48.8689
98.1721	76.457	44.0016
92.1356	71.0361	41.7638
91.6254	76.2311	40.533
102.452	69.822	39.8057
91.427	71.4314	47.3304
90.2934	71.149	48.5053
90.5768	69.455	46.4632
88.9331	66.8293	45.2604
98.2571	71.4878	43.1344
89.3865	70.5561	54.5475
95.9899	72.9278	44.0855
95.5931	71.8831	42.7428
87.2326	68.9186	50.0718
86.5524	74.5653	52.8411
89.925	79.365	40.1134
89.4149	70.4432	42.1274
88.3379	74.9041	48.5053
92.7024	73.9159	41.4561
94.9129	71.4878	45.5401
93.1558	71.5443	48.2815
92.7024	68.2127	44.9527
86.8925	71.7702	51.7781
89.3015	70.415	61.5407
109.763	66.9987	54.4356
111.379	68.5233	52.8691
108.176	105.764	57.4287
97.1519	69.2574	56.3937
110.84	69.8503	58.128
107.326	81.0591	51.89
98.5972	75.4688	60.7854
107.269	75.1582	53.5125
103.812	77.1911	53.6243
106.164	74.9606	56.3937
100.468	71.2902	48.0297
113.136	110.225	51.5264
110.925	77.9534	53.8202
106.873	74.9324	61.7925
110.982	72.1654	55.5545
102.65	73.8595	58.7154
99.9576	75.7511	61.205
105.767	70.2173	48.5612
103.5	72.8431	50.6592
109.593	76.2029	53.6243
105.059	69.5115	56.2818
107.78	77.7275	51.918
111.436	76.7111	55.9461
108.687	75.0735	49.6801
110.047	72.7866	52.0858
107.638	70.8949	50.3235
110.217	72.7584	57.5685
102.338	71.0643	54.6034
109.31	70.3585	49.9599
103.188	70.8949	40.6169
112.229	72.0525	55.8622
109.934	73.1536	54.5195
110.047	72.8713	54.6873
108.8	72.3066	43.8338
110.869	85.2941	55.6384
105.881	72.589	59.0791
112.031	69.9632	51.2187
108.998	69.5115	41.1484
93.2408	106.865	54.5475
96.4433	100.653	49.1207
91.1153	97.5476	64.6737
92.9008	93.4819	53.4006
102.622	100.823	57.0371
93.6943	97.4064	59.8903
97.1802	98.0558	49.6801
94.8563	95.0348	56.5335
89.5282	106.554	49.6242
88.7063	110.705	54.8552
90.3784	97.6323	47.6941
90.2934	95.8253	52.8131
86.1273	98.2252	50.911
90.1517	103.081	54.2957
92.6174	98.5922	48.7011
94.9129	97.5476	48.813
103.471	55.6995	65.858
104.489	73.9078	67.1621
110.91	69.7233	48.3374
101.462	65.0298	66.4533
96.7103	70.0908	70.5925
94.0231	62.0328	61.5487
94.9282	64.2099	46.4947
93.8251	66.698	89.9275
98.2377	65.4539	85.3914
94.6737	62.1176	75.809
86.3575	71.9004	78.5873
97.672	66.8959	72.5487
95.3808	68.1399	82.6131
103.075	66.076	69.26
91.9582	66.387	72.8889
93.2876	70.3736	80.26
94.9282	65.4257	69.6853
97.2477	71.8438	76.6595
89.8084	83.0685	85.6749
99.454	78.2054	92.0254
109.382	73.7382	78.5023
106.497	67.2917	54.0926
113.908	72.6355	105.747
109.665	73.9078	55.2266
106.893	66.9524	57.9766
118.858	75.9435	70.8193
109.863	71.2501	78.9275
105.875	61.4956	80.4301
114.248	58.6399	86.6388
112.381	59.3185	77.9069
108.788	58.3289	74.4765
118.66	54.7099	96.8733
111.956	63.8706	88.2265
104.234	60.9584	59.6776
107.035	60.195	78.9842
112.07	64.8602	66.3683
108.336	65.8498	77.0564
93.9099	61.8914	91.6002
90.7985	57.5373	42.3272
90.5156	58.7813	74.2497
97.8134	64.5774	80.6285
93.9382	62.8245	66.3116
98.068	54.9643	56.956
93.1179	54.9361	61.2652
91.7319	58.4986	77.1414
91.9865	63.6727	66.8502
97.1911	54.6251	64.3554
97.672	60.3929	72.2935
95.4374	59.2054	77.7085
93.1462	57.8483	81.8476
86.4141	57.0849	65.6312
85.5938	57.4242	76.4043
97.0497	59.1771	74.2781
88.7901	66.3587	78.1904
94.9282	69.7233	68.3245
89.1861	63.5313	48.6493
93.5422	57.7069	49.1312
89.3276	56.2932	68.1544
97.8417	54.0313	59.1956
89.1861	55.756	58.3451
92.8916	57.9331	57.0694
98.1246	61.4108	71.6415
95.692	56.8021	48.6493
89.865	58.753	62.0307
93.4291	55.756	69.7703
94.8717	55.9822	80.4868
105.083	69.7233	47.005
96.3708	59.2054	63.0513
94.4191	64.1251	46.523
99.1146	59.6578	75.9224
95.0131	59.884	51.4843
97.4457	58.8096	38.2447
99.5106	59.3185	60.8116
97.6437	55.4167	82.1028
118.632	50.2426	41.1364
115.803	47.6131	37.2808
119.707	50.8646	67.3889
121.687	61.8066	86.0151
118.462	46.7084	54.0642
120.301	51.6846	79.9765
116.001	44.1355	70.394
119	54.6816	87.461
122.931	51.1756	74.108
113.71	55.2471	62.1157
124.431	50.9777	75.1569
117.02	48.6593	96.845
110.316	47.7262	70.6776
117.048	50.9777	63.3064
125.392	44.4465	90.1826
118.321	43.9941	54.3761
112.494	45.0402	55.4817
115.832	48.9703	54.9714
110.146	88.0447	60.2163
117.472	41.9018	85.6182
113.71	82.6727	87.8862
117.529	41.6756	55.992
125.59	42.8349	84.7394
109.948	42.5239	50.1519
115.832	43.0611	26.3092
107.798	41.3363	69.5152
102.41	39.7068	55.523
101.872	48.1851	49.42
99.071	63.8134	40.7623
111.494	65.6221	41.7558
100.401	52.3112	47.064
105.381	53.6677	31.4517
95.9299	59.0656	49.1929
101.901	57.5112	54.1321
96.6656	51.5481	51.0664
100.005	64.1243	52.9115
101.024	48.3829	47.4046
101.335	51.6047	52.2586
95.6186	42.4763	46.1556
101.674	51.322	53.5644
101.646	71.0483	48.7104
94.4301	57.596	46.8937
86.3935	42.1655	44.6796
91.3173	50.9829	42.579
85.0635	50.2481	40.5068
94.7414	42.8437	48.8239
90.0722	42.6176	43.5725
98.222	44.5111	44.6512
93.6378	53.7242	43.7144
91.9399	44.9351	49.1362
91.0344	44.7937	53.1386
89.478	49.2873	53.905
99.2691	61.4112	43.2603
98.0522	47.1112	44.8215
100.401	54.7699	52.656
94.0905	60.1395	49.0794
90.2703	52.3112	49.2497
89.7893	63.446	51.8612
91.0061	43.7481	51.7477
81.6678	47.2807	55.0404
83.875	50.2481	42.2384
88.4027	46.659	59.639
88.6573	51.8873	47.0356
91.4871	35.185	55.8069
93.3265	42.0242	54.2456
90.8929	53.9221	51.038
98.9295	43.0133	46.9221
100.005	42.2785	53.4508
96.1563	48.3264	51.918
98.2503	42.5046	47.433
90.7514	39.1133	46.4963
101.759	52.9329	43.7712
97.1184	44.0024	45.4744
94.8263	43.3807	45.304
92.2512	55.109	46.3543
106.966	47.4503	50.9245
104.306	39.7633	46.2124
107.362	39.0285	43.1467
103.259	40.1024	40.223
105.212	51.8307	48.9375
105.862	48.6655	45.8434
102.014	59.7721	40.6204
100.175	61.0156	46.184
106.57	57.9351	46.2976
108.636	62.9091	42.8345
117.267	57.8221	43.5441
105.042	58.6134	32.5587
110.475	53.046	45.6447
105.976	64.6895	47.2059
98.2786	62.6547	91.8287
102.269	60.9591	49.3916
104.929	51.7177	51.918
99.8067	52.6503	46.3259
107.872	56.409	48.3414
106.428	50.1068	45.9569
100.486	47.5351	49.9026
95.4488	56.6916	50.3284
97.2599	51.1807	48.1143
97.4297	55.1373	56.4881
101.335	51.8025	49.2213
107.73	57.2286	48.1994
95.081	57.6525	52.4005
105.268	47.1677	45.3892
105.693	54.9112	54.2173
108.268	47.5351	52.4573
108.07	52.4242	48.9091
105.381	46.8003	43.459
103.259	55.3351	44.935
102.637	50.0786	53.7631
97.6561	48.1003	50.669
103.174	47.2242	54.3024
101.222	53.2721	49.0226
106.145	46.772	49.4768
103.853	49.0046	51.3503
102.297	82.3809	49.5619
97.2599	43.3807	49.4768
100.514	49.6829	46.5814
98.1088	41.4872	51.8328
94.7414	44.9351	51.0948
97.3731	49.6546	54.643
95.5054	39.2828	57.879
97.9956	47.3372	48.5968
101.278	42.0242	48.171
91.4871	44.1155	47.6033
93.7793	39.7068	46.8653
108.692	39.4242	46.8653

## Sheet: B
Supplementary Table S3. CT and RNA Pol II dynamics in haploid embryos.
B. Normalized CT volume in diploid and haploid embryos during major wave of ZGA.
Diploid (nc14)				Haploid (nc14)				Haploid (nc15)
2	3	4		2	3	4		2	3	4
0.0550319	0.0796148	0.00295247		0.125321	0.274675	0.00246711		0.0550285	0.0974067	0.00271186
0.0772271	0.0613162	0.00295247		0.031457	0.255883	0.00162734		0.0253841	0.0748163	0.0103734
0.0835472	0.0534396	0.00114058		0.0158601	0.159656	0.00116959		0.080678	0.12678	0.00279525
0.108925	0.152642	0.00427716		0.144737	0.105762	0.00170794		0.147303	0.120332	0.0164609
0.0994248	0.171465	0.00562588		0.117732	0.275341	0.00238501		0.0348322	0.0962635	0.00580833
0.0572446	0.194883	0.0045007		0.145918	0.180891	0.0015456		0.0859539	0.151642	0.00876339
0.035704	0.163438	0.00381567		0.117171	0.183746	0.00198728		0.063543	0.0750963	0.0107181
0.253095	0.105811	0.00293513		0.120914	0.0795107	0.00161747		0.0514323	0.0584192	0.0103359
0.187851	0.125114	0.0011782		0.171053	0.424493	0.00151458		0.0502577	0.100984	0.00597372
0.293996	0.170867	0.00235641		0.114678	0.100559	0.00197316		0.0268582	0.110701	0.0151692
0.207738	0.231659	0.00493326		0.125489	0.161658	0.00453817		0.0436927	0.0622817	0.00804682
0.194208	0.0731565	0.00116077		0.131512	0.173112	0.00278649		0.0638149	0.0481322	0.0038059
0.223194	0.333227	0.0155902		0.101449	0.0778955	0.00150263		0.123386	0.0150448	0.00728155
0.199834	0.196067	0.0175545		0.0720721	0.178647	0.00273865		0.0290084	0.0505319	0.0117754
0.197541	0.256581	0.0122526		0.220443	0.338401	0.00152905		0.0486381	0.0522388	0.00719424
0.352322	0.357726	0.0111816		0.109711	0.127213	0.00160836		0.0659415	0.062249	0.012333
0.175282	0.128625	0.0138504		0.156105	0.0942773	0.00324939		0.0314027	0.0263041	0.00826446
0.208388	0.141647	0.020516		0.0774194	0.130113	0.0036324		0.0475867	0.0265291	0.021
0.2295	0.136377	0.00980392		0.0677786	0.2425	0.00363196		0.0637476	0.116317	0.00282885
0.195104	0.0705816	0.0145382		0.0790251	0.170505	0.00392707		0.0524823	0.059817	0.0115385
0.186014	0.13908	0.012987		0.0854531	0.117095	0.00231548		0.0257195	0.0393983	0.00899888
0.14973	0.100858	0.0146561		0.09	0.118538	0.0051344		0.0406386	0.11413	0.00853789
0.0380452	0.124655	0.0234586		0.0618682	0.140561	0.00173913		0.0237226	0.0983073	0.00915751
0.217754	0.0981487	0.019855		0.098419	0.203405	0.00431903		0.0215449	0.11018	0.00353357
0.0578298	0.102603	0.0123131		0.0611111	0.141702	0.00331548		0.196025	0.0612117	0.00346021
0.12833	0.0565889	0.01417		0.0930894	0.119915	0.00353565		0.316554	0.093728	0.00448766
0.091693	0.0495153	0.0244059		0.0954795	0.186287	0.00546134		0.0555015	0.0922947	0.00445104
0.110951	0.0780718	0.00200401		0.0687204	0.159519	0.00301287		0.107959	0.0875472	0.00280505
0.0914135	0.0400838	0.000751503		0.0888355	0.169583	0.00343643		0.0909091	0.166199	0.00215208
0.117041	0.0554259	0.00477327		0.0561363	0.113527	0.00318379		0.105664	0.134146	0.00364564
0.0620636	0.143232	0.00106073		0.0455617	0.185052	0.00153092		0.183057	0.292722	0.00449438
0.20119	0.11962	0.00535906		0.0426055	0.126025	0.00218281		0.231266	0.221595	0.00620155
0.0785475	0.105096	0.00267953		0.0212041	0.0916667	0.00228833		0.223417	0.0917743	0.00429799
0.043008	0.168439	0.00711939		0.0296209	0.0780174	0.00316656		0.129522	0.0943026	0.00229621
0.0529141	0.0704225	0.0024644		0.0153907	0.0474972	0.00246305		0.119896	0.0694723	0.00696379
0.0738753	0.134589	0.00310318		0.0252483	0.0867985	0.00410095		0.118508	0.0842964	0.00160643
0.0289079	0.0600601	0.00310318		0.0204491	0.197022	0.002001		0.0418649	0.0392788	0.00295203
0.115096	0.044226	0.00107904		0.0299199	0.195948	0.00146951		0.0292683	0.109929	0.00410116
0.0647416	0.19703	0.00647424		0.0465595	0.198714	0.00309		0.114169	0.056338	0.00763359
0.0644377	0.0472023	0.00286832		0.149226	0.165143	0.00151803		0.0545024	0.0689405	0.0015674
0.0746634	0.0988253	0.00365059		0.207501	0.183356	0.00354191		0.200243	0.160944	0.0026264
0.107099	0.0388151	0.00342285		0.172999	0.195266	0.00167154		0.15977	0.0452409	0.00428878
0.0794267	0.0975485	0.00315956		0.152908	0.136349	0.00290577		0.15308	0.0225061	0.00999231
0.0421021	0.0866924	0.00231422		0.166105	0.035533	0.00146039		0.122677	0.0526478	0.00256246
0.0558659	0.117615	0.00205708		0.165665	0.249044	0.0025582		0.217026	0.221319	0.00308166
0.0548801	0.179473	0.00596318		0.180322	0.362162	0.00487622		0.0812854	0.155794	0.00999286
0.119569	0.052736	0.00181488		0.235405	0.070615	0.00153257		0.140802	0.182208	0.00447857
0.0853621	0.17015	0.00576765		0.177426	0.150319	0.00275049		0.0805785	0.191142	0.00498931
0.0897898	0.105038	0.0038451		0.110656	0.0871857	0.00141193		0.174	0.16399	0.00174596
0.033033	0.0558573	0.001606		0.145962	0.0921739	0.00373692		0.0983027	0.306719	0.00524345
0.134791	0.124127	0.001606		0.128862	0.0986252	0.00137741		0.0344828	0.402567	0.00545331
0.0564621	0.0785001	0.00026001		0.0872457	0.132764	0.00156311		0.281731	0.104257	0.00274725
0.0528749	0.0480173	0.00442018		0.0852446	0.0762404	0.00217155		0.173228	0.151426	0.00341297
0.077315	0.0385757	0.0025413		0.133805	0.100334	0.00506428		0.173959	0.124363	0.00619195
0.049132	0.166582	0.0025413		0.144753	0.0990991	0.00332779		0.200549	0.143365	0.00304692
0.10908	0.0460326	0.00431433		0.144186	0.243945	0.00205339		0.0918728	0.273058	0.00393185
0.114105	0.0550196	0.00246533		0.0778066	0.24841	0.00156372		0.0927487	0.2	0.00942761
0.0573477	0.0805737	0.00513595		0.132413	0.0453564	0.00433057		0.111496	0.205616	0.00556715
0.0501296	0.135072	0.00332326		0.115874	0.111648	0.00320513		0.0318888	0.10316	0.00518471
0.0757156	0.121555	0.00125747		0.0945896	0.071753	0.00148699		0.0449438	0.211031	0.00387347
0.138836	0.0677311	0.0009431		0.17563	0.0791989	0.0018457		0.054637	0.123819	0.00931677
0.0504601	0.183781	0.00407013		0.0696933	0.329993	0.00156801		0.0752909	0.144913	0.00278552
0.0887218	0.194339	0.000939261		0.0741172	0.210546	0.00572738		0.0483712	0.403926	0.00473613
0.100536	0.167062	0.00386847		0.176798	0.188993	0.00143833		0.0842857	0.247	0.0027027
0.0375257	0.179942	0.000644745		0.0378335	0.158412	0.00187758		0.0934256	0.15488	0.00132275
0.103538	0.244077	0.000578871		0.0348746	0.244031	0.0052283		0.31262	0.166667	0.00455137
0.0660995	0.115771	0.000289436		0.047858	0.113253	0.00251527		0.067981	0.244231	0.00310559
0.110275	0.279942	0.000639591		0.0383572	0.0995458	0.00471698		0.0598911	0.20135	0.00267738
0.196853	0.224024	0.00127918		0.0413901	0.0900774	0.00159236		0.051711	0.207044	0.0058309
0.214141	0.258282	0.000953289		0.0268123	0.108184	0.00451977		0.0522648	0.115385	0.00708717
0.0574576	0.24144	0.000635526		0.0929599	0.0807372	0.00171703		0.0312738	0.141343	0.0085531
0.266126	0.163388	0.006456		0.141612	0.160153	0.00273865		0.0661922	0.147555	0.00878477
0.216677	0.0594455	0.000339789		0.169144	0.32324	0.00242131		0.0393939	0.108033	0.00424028
0.221388	0.172771	0.00295858		0.187554	0.109045	0.00193424		0.115183	0.112837	0.0057971
0.235314	0.238187	0.000657462		0.194201	0.156017	0.00151803		0.0481551	0.122214	0.00584368
0.202385	0.204112	0.00062383		0.158779	0.129653	0.00152033		0.166187	0.114305	0.00321543
0.180207	0.188994	0.000311915		0.138551	0.0706985	0.00272975		0.0869285	0.0848963	0.00285714
0.188841	0.216689	0.000623247		0.160668	0.244596	0.00192456		0.0482196	0.255	0.00811209
0.0547559	0.0529993	0.00218136		0.191622	0.170667	0.0026178		0.107496	0.105536	0.00260926
0.0653942	0.208209	0.00318379		0.175941	0.241878	0.00374131		0.0288936	0.198591	0.00291758
0.0778001	0.198327	0.00910159		0.113746	0.212612	0.00473011		0.09273	0.0979424	0.00261438
0.056338	0.0915326	0.00557839		0.154425	0.240787	0.00281804		0.0580945	0.0836397	0.0027416
0.0635712	0.237044	0.00116313		0.13789	0.197824	0.00159681		0.044733	0.0754589	0.00492264
0.0408227	0.200576	0.00145391		0.137683	0.199839	0.00223964		0.0509461	0.0798479	0.00150038
0.0448759	0.213761	0.00161708		0.162147	0.178609	0.0036645		0.0995792	0.0543554	0.00293255
0.0372374	0.144078	0.00194049		0.143184	0.11584	0.00196078		0.0592287	0.057971	0.00261267
0.0956023	0.17906	0.00367422		0.15919	0.129593	0.00309717		0.0424155	0.133808	0.00583942
0.0672403	0.191017	0.00214329		0.155236	0.271327	0.00157978		0.0266854	0.104545	0.00384615
0.0501069	0.0517702	0.00774305		0.117872	0.0171674	0.00337268		0.0530914	0.135378	0.00339443
0.040941	0.189093	0.00200746		0.111081	0.171099	0.00144875		0.0298063	0.0963102	0.015873
0.0611883	0.151678	0.00473233		0.197425	0.145901	0.00233645		0.0318339	0.12518	0.00687994
0.0671002	0.168402	0.00739426		0.10139	0.343895	0.00152323		0.0501695	0.0381255	0.00408998
0.0503295	0.234116	0.0118621		0.1364	0.204871	0.0019674		0.0869225	0.104958	0.00223714
0.0584182	0.0848982	0.00744828		0.126716	0.151328	0.00111328		0.0446841	0.0867953	0.00470035
0.0596206	0.154571	0.00514874		0.122308	0.123574	0.00420021		0.0373972	0.110325	0.00303721
0.055405	0.132361	0.0143021		0.135845	0.115709	0.00145666		0.0302376	0.0676533	0.00543848
0.0478482	0.123048	0.00699301		0.109469	0.187997	0.00263922		0.0685034	0.0755116	0.0052597
0.0529445	0.138554	0.00242066		0.140901	0.193741	0.00189651		0.0376614	0.135015	0.00382897
0.0600763	0.1124	0.00455322		0.136288	0.182563	0.00333519		0.0708955	0.0821069	0.00502874
0.0597584	0.0828402	0.00682982		0.131861	0.10436	0.00163532		0.0372714	0.113537	0.00298507
0.0929083	0.0672766	0.010341		0.0535578	0.03414	0.00306044		0.023705	0.116053	0.0027907
0.0822832	0.219591	0.0111794		0.113514	0.190813	0.0033264		0.0200373	0.17252	0.00634766
0.0944801	0.1576	0.00331767		0.0429005	0.0859295	0.00601278		0.0210868	0.154456	0.00342298
0.0872914	0.0705113	0.00746475		0.0202931	0.0608909	0.00282372		0.0549878	0.0483721	0.00290698
0.0941809	0.0846982	0.0158461		0.0521364	0.152524	0.0062709		0.0291431	0.0981445	0.00173989
0.0988549	0.102246	0.008206		0.0296026	0.170459	0.0018018		0.0299033	0.127783	0.0021561
0.17838	0.0893112	0.00389213		0.036087	0.366618	0.00211954		0.0693816	0.0792171	0.00750341
0.0326874	0.107838	0.00500417		0.0341394	0.0806622	0.00425254		0.0471616	0.0904645	0.00664728
0.0277573	0.0426238	0.00230348		0.0980234	0.201289	0.00387251		0.084088	0.103756	0.00834106
0.176615	0.0650842	0.00431903		0.0192308	0.226708	0.00428901		0.043514	0.134488	0.00506679
0.0700947	0.109582	0.00830514		0.018018	0.0997956	0.00519866		0.0614873	0.0685214	0.00750221
0.107189	0.122046	0.00153799		0.0309936	0.108791	0.00329381		0.101019	0.0588539	0.00605496
0.0523847	0.0613288	0.00732409		0.0682519	0.107486	0.00132494		0.0409943	0.0227167	0.00672834
0.0502997	0.0355318	0.0107246		0.0661297	0.0462777	0.00529902		0.0710407	0.0419989	0.00259067
0.0423518	0.0362619	0.00642451		0.0332271	0.0366534	0.0033195		0.021649	0.0786576	0.00727428
0.0822123	0.148496	0.00840128		0.228656	0.042503	0.00417141		0.0247132	0.0375979	0.00299401
0.0299786	0.0709357	0.00872914		0.313312	0.0867635	0.0102857		0.0698649	0.0866218	0.00273973
0.0835118	0.114096	0.00693196		0.281203	0.0402758	0.00128659		0.044263	0.0287841	0.0055607
0.0487161	0.0634433	0.0128926		0.202903	0.158868	0.00310131		0.0500421	0.0663692	0.0025641
0.0969522	0.0489966	0.00656353		0.356851	0.141462	0.00178891		0.0358377	0.11312	0.00511509
0.0717131	0.124837	0.00674916		0.263939	0.176385	0.0024077		0.0186025	0.0736104	0.00785219
0.108815	0.12855	0.00539933		0.143487	0.0845131	0.00209717		0.0425268	0.0424476	0.00334169
0.0693497	0.0961634	0.00849308		0.110388	0.0630197	0.00148038		0.0313427	0.0733629	0.00260078
0.0677581	0.0799426	0.00485319		0.156971	0.0795626	0.00123191		0.0971331	0.0879524	0.00310421
0.0547264	0.102681	0.00817948		0.142951	0.0898092	0.00454069		0.097947	0.0371767	0.00270758
0.049005	0.0942954	0.00444029		0.162305	0.255965	0.00175685		0.0262829	0.114389	0.00218055
0.070419	0.0830946	0.0076118		0.11355	0.231933	0.00312134		0.0278261	0.0319038	0.00269663
0.0647161	0.139375	0.00737393		0.0190007	0.0948738	0.00405455		0.0429224	0.0239254	0.00555318
0.0617042	0.0746382	0.00383877		0.133309	0.0460993	0.00349786		0.0611677	0.103573	0.00219298
0.0935357	0.130353	0.003119		0.0886228	0.0371622	0.00304183		0.029027	0.0620454	0.00284091
0.0258601	0.256291	0.00261283		0.0552251	0.125093	0.00317965		0.110684	0.142087	0.005074
0.0417917	0.248417	0.00760095		0.0943767	0.0678571	0.00174774		0.0792529	0.0686752	0.00285249
0.0549777	0.248031	0.00564061		0.155537	0.183229	0.00558867		0.0831202	0.0781104	0.0022748
0.040416	0.236752	0.010744		0.0684647	0.138391	0.00260805		0.023134	0.0789007	0.00289296
0.0568182	0.214697	0.0147643		0.0179718	0.0294118	0.00172861		0.0901077	0.0181577	0.00168563
0.0681818	0.241568	0.00965361		0.0327939	0.0729266	0.004947		0.0558891	0.0820787	0.00232775
0.0720898	0.204762	0.00655996		0.38339	0.0346253	0.00438917		0.040518	0.0625	0.00233508
0.0622721	0.205847	0.0118079		0.28	0.247212	0.00154261		0.1114	0.0966367	0.00363471
0.0492115	0.0692194	0.00590349		0.294812	0.126104	0.00546647		0.0557465	0.0630202	0.00171453
0.0369766	0.0697104	0.00616016		0.175282	0.240996	0.00140895		0.0314856	0.065597	0.00305677
0.0503964	0.148485	0.00871276		0.252776	0.238845	0.00340948		0.0495548	0.0845259	0.00749688
0.0385051	0.084596	0.00500417		0.149985	0.15467	0.00306227		0.0347473	0.0660019	0.00635593
0.0407461	0.110383	0.0076224		0.235313	0.152262	0.00232919		0.130397	0.0802115	0.00375411
0.121951	0.0597798	0.0128994		0.344908	0.0697509	0.00510899		0.0596745	0.0771734	0.00960279
0.0649256	0.0549277	0.0102099		0.116649	0.166569	0.0040293		0.0309494	0.0328103	0.0018648
0.081279	0.0386528	0.0119115		0.210201	0.14624	0.00153551		0.0433319	0.0639408	0.00524705
0.0410127	0.0352742	0.00724443		0.247004	0.0868805	0.00354191		0.0632208	0.153914	0.00370885
0.102278	0.0860111	0.0131473		0.216734	0.126269	0.00484262		0.13114	0.122832	0.00257732
0.0466071	0.0507369	0.0036661		0.176059	0.0846939	0.00362845		0.0298175	0.100302	0.00922432
0.0441922	0.06719	0.00451213		0.139969	0.0253863	0.00641026		0.0191956	0.166882	0.00454752
0.0445354	0.128839	0.00789622		0.204467	0.0974143	0.00498466		0.0250531	0.174466	0.00171527
0.0560905	0.0466849	0.00366492		0.190875	0.0775014	0.00210084		0.0749774	0.196926	0.00198413
0.113723	0.059846	0.00287958		0.0160707	0.0369004	0.0018615		0.0265152	0.375348	0.0036526
0.0595916	0.107557	0.00959455		0.193126	0.0621562	0.00836431		0.0549683	0.139119	0.00221631
0.112724	0.0668042	0.00619003		0.166542	0.129156	0.00609137		0.0327144	0.0723935	0.0029724
0.0773495	0.157366	0.00595041		0.193124	0.0614925	0.00211864		0.0443656	0.162443	0.00293378
0.0564129	0.0356963	0.00826446		0.244784	0.0458115	0.00212993		0.0244352	0.159312	0.00181571
0.0333924	0.10544	0.0101509		0.178699	0.151495	0.00218723		0.0521597	0.167676	0.00415512
0.128366	0.0764438	0.00356653		0.132509	0.197377	0.00458716		0.0170863	0.154276	0.00318471
0.0545332	0.061185	0.00977543		0.0729202	0.333333	0.00442968		0.0339069	0.158957	0.00181242
0.0764526	0.096977	0.0108322		0.233756	0.271186	0.00156924		0.0429268	0.208549	0.00544959
0.0933898	0.0575192	0.00947306		0.130212	0.17193	0.0034828		0.0308392	0.0739059	0.00312919
0.101719	0.0744237	0.0100651		0.113338	0.25414	0.00450789		0.0232008	0.121135	0.00816697
0.0692455	0.190638	0.010352		0.147235	0.488948	0.00441059		0.0442953	0.17116	0.00437828
0.0429799	0.04341	0.0121266		0.133311	0.249682	0.0046875		0.026705	0.242087	0.00281558
0.106495	0.0721805	0.00674764		0.0843824	0.343792	0.001628		0.0443587	0.185649	0.0017762
0.08213	0.0596491	0.00836707		0.203488	0.23301	0.00337981		0.0214321	0.134783	0.00745921
0.0606949	0.041842	0.00533537		0.147081	0.143355	0.00184366		0.0173841	0.108676	0.00262009
0.0573554	0.0953206	0.00429401		0.281056	0.436923	0.00414508		0.0309795	0.169601	0.00367797
0.0712743	0.0558772	0.00404142		0.150204	0.288905	0.00527597		0.0337126	0.147588	0.00479808
0.0342723	0.0475711	0.00300752		0.0575092	0.245736	0.00160064		0.02408	0.0395842	0.00238663
0.0678404	0.0438779	0.00350877		0.0852207	0.0805538	0.00471513		0.0143885	0.207692	0.00593066
0.0679584	0.164542	0.00288948		0.109562	0.487901	0.00777414		0.0327445	0.202423	0.0069029
0.0552342	0.08737	0.00120395		0.0621802	0.441758	0.00489896		0.0972996	0.179881	0.00266193
0.0521636	0.0442793	0.00340939		0.158596	0.183051	0.00324544		0.11048	0.271497	0.00189663
0.0426793	0.0613553	0.00314713		0.125544	0.187707	0.00312989		0.139942	0.145935	0.00298126
0.0480798	0.0543346	0.00078064		0.146792	0.203472	0.00368701		0.108475	0.216166	0.00654165
0.0486846	0.0742158	0.00208171		0.110981	0.0885529	0.00281124		0.123416	0.189641	0.00545809
0.0750475	0.0851824	0.00345083		0.0714286	0.441586	0.0024321		0.0698385	0.190724	0.00282087
0.038632	0.0429708	0.00369731		0.191763	0.200782	0.00456461		0.0684548	0.156166	0.006238
0.0979971	0.115119	0.00184453		0.131729	0.271117	0.0035727		0.0651509	0.114375	0.00449843
0.0290892	0.0564159	0.00131752		0.316542	0.387375	0.0019216		0.0853037	0.163636	0.00266548
0.0699494	0.0456305	0.00587764		0.272596	0.356397	0.00178891		0.109107	0.216415	0.00382044
0.0441786	0.0389354	0.00427465		0.269555	0.0539877	0.00441696		0.0922045	0.147132	0.00221729
0.0478126	0.0584032	0.00456253		0.237395	0.213923	0.00223797		0.137526	0.155235	0.00301205
0.079847	0.10051	0.0050993		0.244064	0.105159	0.00301318		0.0918599	0.197994	0.00839921
0.0454212	0.0430351	0.0031746		0.149962	0.1182	0.00374844		0.0920887	0.161392	0.00196175
0.0422466	0.0941614	0.000976801		0.229167	0.320307	0.00367377		0.0990566	0.179775	0.008
0.0517108	0.0915856	0.00427888		0.0681537	0.258756	0.00157233		0.0603175	0.108323	0.00210526
0.0583998	0.135983	0.0010068		0.0798142	0.214858	0.00139616		0.0571541	0.15692	0.00254842
0.0452766	0.0400105	0.0097629		0.132911	0.23354	0.00625		0.0624152	0.204186	0.00201207
0.030837	0.0692107	0.00529986		0.0952381	0.258953	0.00322061		0.0674306	0.0985519	0.00751527
0.0488751	0.0438493	0.00624025		0.127044	0.21875	0.00638858		0.0872565	0.109211	0.00306212
0.0331006	0.226019	0.00442018		0.0384615	0.155007	0.0060241		0.0543338	0.176221	0.0113461
0.0702851	0.0439346	0.00443918		0.0781609	0.310092	0.00249066		0.0571809	0.209124	0.00504541
0.0462731	0.0477387	0.00118378		0.0496625	0.250351	0.00427716		0.0324224	0.182765	0.00217675
0.0609541	0.144221	0.000476758		0.0285987	0.216402	0.002886		0.0552017	0.0883721	0.00174902
0.04947	0.0544304	0.000953516		0.0431411	0.0318514	0.00175131		0.0419111	0.0506895	0.00195886
0.0824921	0.0440506	0.0046832		0.0377261	0.2	0.00205761		0.0166084	0.133952	0.00293255
0.170753	0.111646	0.00798898		0.176115	0.19696	0.00257334		0.11831	0.140639	0.00187178
0.0433213	0.0794224	0.00825959		0.0896797	0.243119	0.00487157		0.0152964	0.083737	0.00163332
0.0441544	0.0533185	0.00648968		0.127859	0.17759	0.0188557		0.0795243	0.0986717	0.00644505
0.0521077	0.050908	0.00621486		0.151569	0.35031	0.0131148		0.0949796	0.0604207	0.0014404
0.04274	0.0601369	0.00503107		0.127697	0.381144	0.00968523		0.110551	0.0396077	0.0112402
0.0525334	0.0573744	0.00612302		0.13769	0.152498	0.0112281		0.0726864	0.0181507	0.00354052
0.0382344	0.0460292	0.00723629		0.0887755	0.278037	0.0171331		0.0979544	0.190299	0.00934977
0.0373432	0.0515397	0.0073551		0.0811258	0.129934	0.0167448		0.107947	0.109831	0.00889248
0.036488	0.0630841	0.00647249		0.115454	0.396304	0.00965873		0.0300347	0.161109	0.0084631
0.0631404	0.0777704	0.00149835		0.147476	0.159763	0.0184713		0.0728272	0.199745	0.0024321
0.100803	0.0534045	0.00899011		0.113939	0.0877863	0.0200267		0.0676841	0.0346554	0.00538876
0.108398	0.0721492	0.00753357		0.0362854	0.171296	0.0135385		0.0531362	0.219642	0.0016942
0.101888	0.078875	0.00655093		0.0572057	0.447018	0.0171258		0.0589032	0.167399	0.00328677
0.0815476	0.0483033	0.00309885		0.13555	0.356946	0.0208465		0.100381	0.136764	0.00849963
0.0443452	0.0493353	0.00712736		0.041194	0.226516	0.00503461		0.0543237	0.149169	0.00596921
0.0407023	0.0794682	0.00698603		0.0549738	0.246723	0.0113333		0.0449262	0.168591	0.00727273
0.0454908	0.0834891	0.00399202		0.175553	0.267984	0.0196207		0.0472727	0.187632	0.00153374
0.0478889	0.153271	0.00448029		0.306885	0.132231	0.0216095		0.0770706	0.171734	0.002457
0.0325871	0.0830357	0.00238949		0.192897	0.0647887	0.0230508		0.0541818	0.063148	0.00870171
0.0316943	0.0633929	0.00518583		0.138947	0.200769	0.0231328		0.105117	0.146182	0.00628492
0.0432464	0.0511296	0.00259291		0.256425	0.105365	0.0111111		0.0165587	0.179064	0.00751342
0.0805916	0.0805589	0.0062333		0.239116	0.144838	0.01703		0.0792598	0.102843	0.00156617
0.137941	0.10973	0.00771742		0.179652	0.218773	0.0199336		0.0524667	0.133091	0.00553914
0.0646707	0.0904569	0.00996144		0.191083	0.199689	0.017624		0.0332349	0.179255	0.00749319
0.0802395	0.0533965	0.0035347		0.23498	0.402266	0.00736196		0.0183924	0.114831	0.00272109
0.0965946	0.138705	0.00783699		0.225728	0.0817772	0.0124827		0.0496454	0.151885	0.00140647
0.0710544	0.0740625	0.00564263		0.193846	0.267893	0.0116026		0.0329633	0.26619	0.00438757
0.0746802	0.044375	0.00781476		0.25242	0.135378	0.0178571		0.0313037	0.167189	0.00870171
0.0559357	0.0430986	0.00289436		0.159191	0.271235	0.0163569		0.0785714	0.154727	0.00411523
0.0408805	0.0605634	0.0124378		0.0868471	0.394488	0.00402955		0.090981	0.097752	0.00248834
0.0515723	0.0606242	0.00217662		0.328	0.113992	0.016656		0.0253165	0.118367	0.0065184
0.0472915	0.0621248	0.0024255		0.23741	0.259084	0.0185847		0.0411916	0.154272	0.00429043
0.03726	0.0468474	0.00935551		0.123696	0.303397	0.0200535		0.0454223	0.0698786	0.00475668
0.0353494	0.0595168	0.00166159		0.402198	0.296264	0.0211216		0.0343693	0.123847	0.00142776
0.0353494	0.153593	0.00913874		0.145763	0.340206	0.0180124		0.0361657	0.0844607	0.00160772
0.0363636	0.0652695	0.00581556		0.177792	0.212325	0.0187328		0.0351885	0.0923455	0.00131752
0.0755682	0.100935	0.0041841		0.105556	0.317884	0.0108418		0.0773763	0.153181	0.00263071
0.0558971	0.104673	0.011058		0.295549	0.234753	0.0192044		0.0135823	0.114609	0.00315457
0.059251	0.110668	0.00336289		0.0528031	0.262341	0.0119215		0.0264532	0.131313	0.00562852
0.0735855	0.0538385	0.0214002		0.217276	0.290437	0.0144404		0.0385568	0.0976759	0.00239398
0.0750513	0.102599	0.00827179		0.138381	0.327852	0.00827016		0.0576132	0.0769453	0.00243987
0.0772682	0.0722794	0.0109306		0.0570552	0.356009	0.00886525		0.0451011	0.102941	0.00191816
0.032652	0.071137	0.00992318		0.409154	0.283342	0.0101362		0.0634422	0.106287	0.00178253
0.0633377	0.0763848	0.00672215		0.137566	0.308522	0.0152905		0.0104137	0.10971	0.003125
0.0649146	0.0522835	0.00822079		0.107063	0.278565	0.0158625		0.0535939	0.0904088	0.00358295
0.0538635	0.143622	0.00499119		0.301089	0.36631	0.0191131		0.055336	0.155731	0.00170823
0.0741681	0.040621	0.0148499		0.203002	0.459574	0.00775194		0.0344362	0.106347	0.00631801
0.0305718	0.125744	0.00600316		0.224599	0.244536	0.0107599		0.030384	0.0671012	0.00367782
0.0333722	0.0940767	0.0164081		0.238893	0.338632	0.0165175		0.0828887	0.113856	0.00341168
0.0615908	0.0963995	0.00984487		0.159627	0.227506	0.0145128		0.0165574	0.103522	0.00157085
0.107088	0.0460042	0.0125731		0.232507	0.245878	0.00584036		0.0439239	0.0669196	0.00239234
0.0938927	0.144059	0.00584795		0.473214	0.313953	0.0101246		0.0237053	0.139967	0.00483286
0.0442352	0.0567248	0.0100727		0.186557	0.207983	0.0102669		0.028463	0.0977389	0.00233191
0.0866983	0.0685318	0.00783436		0.152875	0.118846	0.0118343		0.015093	0.0636451	0.0029304
0.0849169	0.11704	0.00159591		0.169675	0.235187	0.0132275		0.0351896	0.0462998	0.0019478
0.0601612	0.0665519	0.0019151		0.279118	0.110957	0.00842105		0.0186667	0.153036	0.00215595
0.0316638	0.0714483	0.00929577		0.210839	0.283956	0.0206327		0.0337302	0.0809703	0.00150207
0.0464238	0.110069	0.00478873		0.211009	0.32	0.00666223		0.0396745	0.0727487	0.00195542
0.0790823	0.049534	0.0113438		0.131783	0.206897	0.0077101		0.0111365	0.0861111	0.00488998
0.0683435	0.081225	0.00465387		0.131137	0.172666	0.00275482		0.0430064	0.0596812	0.00792011
0.0660569	0.0478761	0.00620567		0.284928	0.118311	0.0075358		0.0127104	0.0501037	0.00698529
0.0674157	0.0441211	0.00236407		0.353747	0.185838	0.0246154		0.0640637	0.0179897	0.00482554
0.0713483	0.161092	0.0149254		0.140981	0.155655	0.010989		0.019566	0.128215	0.00277778
0.107445	0.0580986	0.00947187		0.260221	0.591249	0.0169993		0.0146429	0.0365566	0.00322321
0.0459673	0.059274	0.00701754		0.193925	0.246679	0.024864		0.0141082	0.0309172	0.00206271
0.0729436	0.0958593	0.00755735		0.184211	0.19296	0.0082361		0.0319355	0.0936315	0.00212314
0.0773409	0.0440387	0.00536993		0.128679	0.215024	0.0169972		0.067412	0.0817027	0.00694728
0.0920056	0.0531686	0.00208831		0.150888	0.177093	0.00643915		0.0550298	0.0395842	0.002443
0.0678822	0.0888305	0.00435866		0.198473	0.235484	0.0119671		0.04803	0.0679473	0.00961924
0.084102	0.0628121	0.00217933		0.11045	0.206495	0.00732127		0.0759234	0.0535714	0.00518519
0.0718937	0.0625528	0.0169031		0.259972	0.418367	0.00254669		0.049146	0.0741935	0.00212389
0.0449438	0.0707241	0.00724419		0.171219	0.356446	0.00277393		0.0594629	0.0803689	0.00455661
0.0539874	0.0539796	0.00729076		0.200463	0.190108	0.00210637		0.0613191	0.0812233	0.00303849
0.0465116	0.045442	0.0125401		0.26166	0.183206	0.00946522		0.056683	0.101297	0.00206246
0.0307404	0.0399344	0.0104799		0.124656	0.160452	0.01396		0.0288194	0.0810507	0.00534188
0.0583333	0.0448578	0.0148924		0.0432277	0.353154	0.0127473		0.0809746	0.103625	0.00529301
0.0556548	0.0885762	0.0133956		0.0577465	0.222642	0.0135895		0.0505637	0.126873	0.00154261
0.0389441	0.089404	0.0161994		0.0504898	0.277512	0.00625903		0.032643	0.0712916	0.00338092
0.0365917	0.081638	0.0058309		0.282308	0.273071	0.00981461		0.0276828	0.0962567	0.00716958
0.0421576	0.0573316	0.00641399		0.136733	0.111111	0.0120829		0.0345715	0.0745276	0.00488538
0.0424195	0.100651	0.0137642		0.108003	0.166185	0.008647		0.040561	0.0590278	0.00166445
0.0354961	0.0849615	0.0110712		0.293909	0.0970025	0.00907029		0.0673336	0.100681	0.00307272
0.0526622	0.0976043	0.0070062		0.183516	0.268164	0.00805234		0.0307965	0.127776	0.00179147
0.0759184	0.0556049	0.00431151		0.0670278	0.221228	0.0087269		0.0713164	0.0209644	0.0045489
0.0682993	0.0739662	0.00558957		0.177529	0.216914	0.0129947		0.0190736	0.04914	0.00153551
0.0532733	0.0960978	0.00931594		0.367988	0.318593	0.0145553		0.0192382	0.0861244	0.00239425
0.0720912	0.131086	0.00475483		0.301464	0.276865	0.00351288		0.0304314	0.0621552	0.00148865
0.0669227	0.0513644	0.0169391		0.112124	0.237272	0.00235738		0.042087	0.0704425	0.00180701
0.059243	0.100026	0.00281849		0.0642626	0.0710868	0.0153762		0.0251989	0.202325	0.00160772
0.0666844	0.0384312	0.0118377		0.200432	0.306799	0.0108642		0.0144115	0.0724017	0.00151745
0.11123	0.142185	0.00716538		0.180621	0.168296	0.00376884		0.0194326	0.080938	0.00157916
0.0640064	0.0578147	0.00745199		0.374823	0.0554408	0.0137203		0.0241758	0.0946518	0.00234962
0.0495447	0.0652353	0.00520532		0.439274	0.308604	0.00736067		0.0145287	0.101087	0.00251572
0.0572257	0.0459675	0.0115674		0.327033	0.120582	0.00950783		0.0533333	0.0512327	0.00440852
0.0683017	0.0485934	0.00781476		0.402999	0.189602	0.0106553		0.0219031	0.0605217	0.00227704
0.0829865	0.0653595	0.00723589		0.272508	0.444605	0.0151976		0.0135952	0.0318302	0.00162734
0.0561915	0.0433957	0.00310479		0.294984	0.0942383	0.0162065		0.0471014	0.0256205	0.00148976
0.0710602	0.15975	0.00620957		0.372842	0.132419	0.0161663		0.0295405	0.0777303	0.00567967
0.0770774	0.107659	0.007259		0.25624	0.137491	0.0113636		0.042462	0.0253623	0.00458878
0.0465053	0.0714091	0.00377468		0.25178	0.116922	0.00247525		0.0307253	0.0283053	0.00592373
0.0320914	0.0483407	0.00564061		0.278006	0.304232	0.0149917		0.0172528	0.0595474	0.00354267

## Sheet: C
Supplementary Table S3. CT and RNA Pol II dynamics in haploid embryos.
C. HLB volume in diploid and haploid embryos during major wave of ZGA.
Diploid (nc14)	Haploid (nc14)	Haploid (nc15)
0.22476	0.113439	0.170102
0.16857	0.170159	0.0850512
0.05619	0.340317	0.510307
0.28095	0.113439	0.368555
0.05619	0.141799	0.453606
0.11238	0.170159	0.141752
0.05619	0.198518	0.283504
0.309045	0.170159	0.141752
0.140475	0.141799	0.396906
0.44952	0.198518	0.340205
0.05619	0.198518	0.141752
0.05619	0.368677	0.113402
0.39333	0.141799	0.113402
0.477615	0.255238	0.481957
0.084285	0.425397	0.198453
0.22476	0.765714	0.198453
0.33714	0.510476	0.255154
0.533805	0.170159	0.368555
0.252855	0.623915	0.396906
0.365235	0.255238	0.567008
0.05619	0.255238	0.198453
0.22476	0.340317	0.170102
0.477615	0.368677	0.226803
0.22476	0.198518	0.567008
0.589995	0.141799	0.255154
0.365235	0.567196	0.0850512
0.309045	0.311958	0.453606
0.084285	0.255238	0.141752
0.11238	0.595555	0.113402
0.39333	0.113439	0.396906
0.16857	0.113439	0.368555
0.05619	0.141799	0.425256
0.11238	0.425397	0.141752
0.11238	0.255238	0.0850512
0.16857	0.283598	0.396906
0.05619	0.113439	0.595358
0.11238	0.113439	0.0567008
0.11238	0.170159	0.0850512
0.28095	0.198518	0.170102
0.22476	0.453757	0.198453
0.16857	0.113439	0.0850512
0.39333	0.113439	0.425256
0.05619	0.255238	0.283504
0.11238	0.311958	0.368555
0.50571	0.198518	0.425256
0.365235	0.198518	0.0567008
0.5619	0.198518	0.0567008
0.196665	0.226878	0.113402
0.22476	0.113439	0.113402
0.11238	0.340317	0.283504
0.28095	0.170159	0.255154
0.421425	0.368677	0.113402
0.33714	0.226878	0.0567008
0.140475	0.141799	0.340205
0.05619	0.311958	0.113402
0.309045	0.198518	0.113402
0.589995	0.794074	0.141752
0.05619	0.595555	0.170102
0.33714	0.794074	0.340205
0.477615	0.453757	0.0567008
0.05619	0.567196	0.0567008
0.365235	0.226878	0.368555
0.50571	0.141799	0.226803
0.421425	0.368677	0.538658
0.533805	0.453757	0.170102
0.11238	0.510476	0.311854
0.22476	0.113439	0.283504
0.16857	0.113439	0.311854
0.084285	0.340317	0.510307
0.28095	0.964233	0.283504
0.309045	0.113439	0.255154
0.477615	0.340317	0.170102
0.22476	0.113439	0.340205
0.05619	0.226878	0.0567008
0.22476	0.538836	0.368555
0.140475	0.311958	0.0567008
0.084285	0.283598	0.226803
0.11238	0.283598	0.198453
0.140475	0.425397	0.425256
0.196665	0.113439	0.311854
0.22476	0.255238	0.425256
0.252855	0.170159	0.170102
0.11238	0.141799	0.198453
0.11238	0.113439	0.0850512
0.140475	0.198518	0.0567008
0.05619	0.283598	0.311854
0.33714	0.113439	0.226803
0.084285	0.170159	0.0850512
0.39333	0.113439	0.141752
0.309045	0.226878	0.226803
0.05619	0.397037	0.141752
0.22476	0.226878	0.283504
0.084285	0.397037	0.113402
0.11238	0.538836	0.170102
0.309045	0.141799	0.0567008
0.421425	0.652275	0.368555
0.365235	0.198518	0.170102
0.39333	0.680635	0.141752
0.646185	0.453757	0.141752
0.365235	0.141799	0.0567008
0.0560523	0.223552	0.167838
0.112105	0.167664	0.223784
0.0560523	0.251496	0.0839192
0.112105	0.670655	0.0559461
0.0560523	0.419159	0.0559461
0.0560523	0.195608	0.111892
0.224209	0.558879	0.0559461
0.224209	0.223552	0.0559461
0.0280261	0.251496	0.251757
0.0560523	0.167664	0.0559461
0.336314	0.307383	0.0559461
0.0560523	0.195608	0.0559461
0.196183	0.335327	0.0559461
0.112105	0.223552	0.0839192
0.252235	0.391215	0.223784
0.112105	0.195608	0.279731
0.0560523	0.167664	0.0559461
0.112105	0.363271	0.111892
0.112105	0.167664	0.0839192
0.0560523	0.167664	0.111892
0.112105	0.223552	0.0559461
0.0560523	0.223552	0.307704
0.0840784	0.223552	0.307704
0.140131	0.335327	0.279731
0.0560523	0.92215	0.111892
0.0560523	0.13972	0.111892
0.0280261	0.251496	0.111892
0.36434	0.13972	0.0559461
0.196183	0.475047	0.111892
0.0560523	0.251496	0.335677
0.0560523	0.419159	0.195811
0.0560523	0.195608	0.0839192
0.0840784	0.530935	0.195811
0.0560523	0.307383	0.0559461
0.0280261	0.13972	0.0559461
0.0560523	0.13972	0.0559461
0.112105	0.335327	0.111892
0.0840784	0.502991	0.0559461
0.0560523	0.307383	0.0559461
0.0560523	0.475047	0.0839192
0.392366	0.558879	0.167838
0.0280261	0.167664	0.111892
0.140131	0.419159	0.111892
0.0840784	0.167664	0.0559461
0.0840784	0.13972	0.0839192
0.168157	0.111776	0.0839192
0.0560523	0.363271	0.0839192
0.112105	0.251496	0.0559461
0.196183	0.419159	0.0559461
0.0280261	0.223552	0.111892
0.112105	0.111776	0.0839192
0.224209	0.111776	0.0559461
0.0560523	0.279439	0.0559461
0.224209	0.251496	0.0559461
0.0840784	0.223552	0.167838
0.0560523	0.13972	0.279731
0.112105	0.447103	0.0559461
0.112105	0.13972	0.0839192
0.112105	0.167664	0.0559461
0.0560523	0.391215	0.111892
0.0560523	0.223552	0.0559461
0.196183	0.251496	0.0559461
0.0560523	0.335327	0.279731
0.0840784	0.586823	0.0559461
0.252235	0.670655	0.391623
0.308288	0.475047	0.111892
0.112105	0.195608	0.139865
0.0280261	0.13972	0.111892
0.0840784	0.111776	0.307704
0.112105	0.502991	0.0559461
0.0560523	0.195608	0.139865
0.112105	0.698599	0.111892
0.0560523	0.167664	0.0559461
0.0280261	0.251496	0.0839192
0.112105	0.13972	0.195811
0.112105	0.13972	0.0559461
0.112105	0.670655	0.36365
0.0560523	0.195608	0.0559461
0.0840784	0.307383	0.223784
0.112105	0.167664	0.111892
0.112105	0.223552	0.335677
0.252235	0.111776	0.139865
0.168157	0.586823	0.111892
0.140131	0.391215	0.36365
0.0560523	0.558879	0.111892
0.168157	0.419159	0.36365
0.0560523	0.223552	0.0559461
0.0840784	0.111776	0.167838
0.0280261	0.111776	0.111892
0.112105	0.475047	0.0839192
0.36434	0.363271	0.251757
0.140131	0.13972	0.223784
0.112105	0.195608	0.279731
0.0560523	0.111776	0.475542
0.168157	0.167664	0.0839192
0.112105	0.502991	0.111892
0.0560523	0.167664	0.139865
0.140131	0.167664	0.307704
0.140131	0.391215	0.167838
0.0840784	0.558879	0.139865
0.253382	0.141601	0.112462
0.168921	0.169921	0.112462
0.337842	0.339841	0.449849
0.619378	0.11328	0.140578
0.056307	0.11328	0.421733
0.394149	0.226561	0.168693
0.506763	0.198241	0.393618
0.422303	0.226561	0.224924
0.281535	0.339841	0.309271
0.056307	0.141601	0.309271
0.281535	0.311521	0.421733
0.112614	0.141601	0.0843466
0.253382	0.141601	0.365502
0.225228	0.141601	0.365502
0.309689	0.11328	0.927813
0.281535	0.11328	0.534195
0.0844606	0.226561	0.224924
0.225228	0.226561	0.0843466
0.056307	0.11328	0.112462
0.309689	0.198241	0.0562311
0.253382	0.311521	0.0562311
0.056307	0.141601	0.25304
0.056307	0.198241	0.477964
0.056307	0.11328	0.140578
0.0844606	0.11328	0.25304
0.168921	0.226561	0.0562311
0.47861	0.11328	0.0562311
0.56307	0.11328	0.224924
0.394149	0.11328	0.112462
0.197075	0.11328	0.168693
0.619378	0.226561	0.112462
0.929066	0.169921	0.562311
0.422303	0.169921	0.0562311
0.506763	0.254881	0.309271
0.056307	0.198241	0.168693
0.365996	0.368162	0.0562311
0.140768	0.396482	0.112462
0.56307	0.254881	0.112462
0.197075	0.453122	0.0843466
0.112614	0.141601	0.112462
0.140768	0.11328	0.25304
0.506763	0.198241	0.0562311
0.112614	0.283201	0.168693
0.281535	0.198241	0.421733
0.450456	0.283201	0.449849
0.168921	0.141601	0.0562311
0.253382	0.198241	0.449849
0.225228	0.453122	0.140578
0.197075	0.226561	0.112462
0.112614	0.141601	0.0562311
0.365996	0.198241	0.0562311
0.281535	0.11328	0.0843466
0.056307	0.226561	0.0843466
0.731992	0.254881	0.140578
0.703838	0.198241	0.0562311
0.140768	0.141601	0.112462
0.056307	0.141601	0.140578
0.112614	0.396482	0.0843466
0.056307	0.339841	0.787235
0.225228	0.141601	0.0562311
0.112614	0.226561	0.393618
0.112614	0.11328	0.224924
0.0844606	0.254881	0.196809
0.056307	0.11328	0.0562311
0.0844606	0.198241	0.25304
0.112614	0.339841	0.112462
0.225228	0.283201	0.196809
0.225228	0.11328	0.0562311
0.112614	0.311521	0.168693
0.197075	0.283201	0.112462
0.0844606	0.254881	0.309271
0.056307	0.254881	0.112462
0.225228	0.226561	0.196809
0.056307	0.226561	0.309271
0.112614	0.283201	0.393618
0.197075	0.226561	0.309271
0.225228	0.538082	0.224924
0.225228	0.141601	0.224924
0.225228	0.11328	0.337386
0.112614	0.339841	0.281155
0.056307	0.141601	0.309271
0.112614	0.141601	0.224924
0.112614	0.11328	0.365502
0.056307	0.198241	0.309271
0.056307	0.254881	0.112462
0.309689	0.594723	0.112462
0.225228	0.679683	0.112462
0.225228	0.226561	0.0562311
0.225228	0.368162	0.0562311
0.422303	0.11328	0.0562311
0.112614	0.311521	0.112462
0.056307	0.651363	0.112462
0.112614	0.934564	0.140578
0.422303	0.396482	0.168693
0.0844606	0.311521	0.112462
0.253382	0.877924	0.0843466
0.225228	0.254881	0.281155
0.506763	0.424802	0.0562311
0.0844606	0.283201	0.0843466
0.112614	0.708003	0.0843466

## Sheet: D
Supplementary Table S3. CT and RNA Pol II dynamics in haploid embryos.
D. CT intermixing in diploid and haploid embryos.
Diploid (nc14)							Haploid (nc14)							Haploid (nc15)
2_3/2 overlap	2_3/3 overlap	2_4/2 overlap	2_4/4 overlap	3_4/3 overlap	3_4/4 overlap		2_3/2 overlap	2_3/3 overlap	2_4/2 overlap	2_4/4 overlap	3_4/3 overlap	3_4/4 overlap		2_3/2 overlap	2_3/3 overlap	2_4/2 overlap	2_4/4 overlap	3_4/3 overlap	3_4/4 overlap
59.4595	13.141	2.23214	77.7778	0.896861	22.2222		27.492	28.1195	1.99275	81.8182	3.87324	100		32.1149	17.7885	8.87372	61.5385	7.40741	43.4783
34.1924	14.0411	4.70297	16.2162	1.19617	55.5556		24.2792	26.1101	2.59067	25	2.6643	93.75		45.3674	26.4463	7.71704	88.8889	9.0535	40
23.8683	9.22844	2.46575	27.2727	2.27531	57.1429		29.7131	4.40613	1.0142	50	2.22985	81.25		16.309	51.6364	7.53425	100	7.66284	100
22.7642	0.610687	5.27859	29.7297	1.66667	17.3913		18.328	6.45724	0.959233	57.1429	1.24113	36.8421		23.0453	24.359	8.04598	81.25	8.33333	40.9091
43.3766	1.92308	2.48276	31.4286	1.8018	16.3265		19.9295	32.3864	0.837521	100	2.32558	23.5294		40.1198	39.0476	5.84958	100	6.50685	30
18.75	16.9336	6.51341	24	4.46429	19.0476		19.7802	15.8082	1.59046	100	2.60304	90.9091		19.4553	30.7692	9.72222	53.8462	7.6	100
20.6989	2.69608	3.22581	80	0.425985	14.7059		18.6047	19.6864	0.930233	80	1.72712	60		39.6667	40.8537	9.21659	21.7391	8.25688	42.8571
18.0212	2.84553	1.83357	24	0.988142	17.3913		21.8487	21.1321	4.0201	40	1.02249	71.4286		22.2222	22.1184	4.97512	71.4286	6.54545	57.8947
23.5759	17.5468	11.0169	26.3158	2.18579	82.3529		15.5624	15.6863	3.00231	100	2.51716	31.25		21.2928	19.5513	6.28931	25	6.27178	90
66.3594	1.80879	1.98171	16.6667	4.6589	14.2857		18.1655	14.6805	2.92398	61.5385	0.899281	73.3333		11.1111	26.4493	5.44959	100	6.74157	66.6667
19.5686	1.27551	1.7094	44.8276	1.11421	16.6667		14.6051	16.4948	0.894454	100	1.16959	50		13.8889	24.2105	5.8642	100	7.20339	50
15.9148	3.91061	3.66667	35.2941	1.72786	60		20.3354	19.554	0.785855	36.3636	2.80374	100		27.0833	9.73451	6.16438	44.4444	5.83942	83.3333
14.8284	8.84146	4	35	1.92	22.2222		18.3673	12.3377	0.719424	80	1.62866	85.7143		51.1364	11.9522	6.2069	32	6.94444	90.9091
48.9627	13.1488	1.29564	36	0.418848	57.1429		14.3548	10.2857	2.57235	72.2222	1.96078	93.3333		16.1435	23.7113	5.90278	22.2222	6.04839	100
20.354	3.177	1.9678	29.0323	2.66075	25.8065		15.4265	18.7384	2.21811	80	1.70455	40		31.6017	8.73016	3.72807	45.4545	19.1781	35.7143
13.3089	4.87805	3.04709	18.1818	1.59046	16.6667		12.5758	6.16438	0.819672	68.1818	3.16742	100		22.6891	32.1429	8.93855	100	6.89655	86.6667
17.4281	10.6312	1.59292	36.3636	2.38095	50		17.9856	25.3659	1.63934	68.75	1.28205	100		13.2743	14.0845	6.22568	100	4.16667	91.6667
55.3672	5.32544	2.19512	39.5349	2.64901	19.0476		15.8798	31.4534	1.3245	71.4286	4.23077	66.6667		24.5098	8.82353	6.80851	100	7.26257	37.5
80.5085	42.7481	1.81452	57.1429	0.683761	28.5714		17.6755	4.82759	1.42096	38.4615	1.51515	80		13.9175	32.0175	9.14634	100	4.78088	50
17.8571	3.66379	1.0514	50	1.01523	70		15.2361	19.469	2.80992	19.0476	3.61991	84.2105		18.5304	21.7391	6.32911	100	4.0678	37.5
13.0127	1.86916	1.0989	12.8205	1.34357	16.6667		14.1153	9	1.85497	72.7273	2.35294	23.5294		15.2439	26.8293	5.20833	85	4.83871	43.75
15.2429	6.45161	3.26087	25	1.03093	50		11.1111	20.2811	1.01868	73.913	2.66667	72.7273		34.7826	14.3885	5.9761	100	6.21762	100
62.0438	2.6087	1.81818	64	0.980392	28		13.8716	8.53081	0.994036	44.4444	6.08365	100		18.5304	10.2857	4.91803	53.3333	3.47826	57.1429
12.9573	0.671141	1.18343	46.3415	2.25734	20		15.942	15.0812	1.42857	61.9048	1.16279	37.5		32.6613	50.2488	5	44.4444	4.6875	87.5
12.3328	0.611621	4.49438	20.4545	3.33333	12.1212		12.9225	12.5899	0.816327	100	2.2293	40		17.5355	33.829	5.01672	100	4.70588	45.4545
13.4206	0.357143	0.980392	45	1.30435	60		10.1266	11.0119	3.36788	100	2.07469	38.8889		16.6667	45.6221	4.98339	100	5.30973	62.963
18.4685	0.13459	1.13452	72.2222	2.35849	77.7778		21.9081	13.8272	4.4898	75	1.62602	100		51.1628	13.3829	6.57895	62.5	6.39535	46.6667
21.7158	0.181159	5.26316	52	3.45745	19.2308		11.0517	20.5556	1.84697	50	1.03359	50		16.9811	12.9808	4.82315	25	4.21456	55
18.9573	2.78884	0.960219	82.6087	1.00719	35.2941		9.75207	5.00864	3.85675	31.8182	1.81818	80		46.5116	7.17131	5.59701	81.8182	11.5789	100
15.5945	0.181159	1.04012	32.1429	1.53061	51.2821		9.68801	16.6667	0.968523	36.3636	1.20664	29.4118		11.0553	14.8352	6.14035	73.6842	3.50318	59.0909
17.9545	1.0582	1.87166	33.3333	1.14192	54.1667		10.536	5.72034	1.25	23.5294	0	40		38.961	32.9268	4.96454	68.75	3.7415	80
9.7622	4.62963	2.62009	40.8163	1.61663	31.8182		13.0841	7.42049	3.26531	60	0	0		41.1043	22.8758	4.4586	77.7778	5.21327	38.0952
14.1002	16.2651	1.21704	23.913	1.95122	16.6667		9.04523	36.5854	1.22324	71.4286	0	0		21.5	18.3099	6.03448	76.9231	3.63636	38.8889
24.5033	2.63158	2.57511	28.5714	1.4652	20		11.0656	12.3506	2.29008	72.2222	0	0		35.7143	12.8079	5.88235	91.3043	4.36681	30.7692
12.3539	3.04183	1.23711	55.5556	3.30189	50		14.1333	5.30504	1.59236	75.8621	0	0		48.4252	18.4669	5.01792	100	2.86533	82.6087
9.35525	4.28571	0.833333	53.8462	1.32159	20		13.8667	9.61039	5.44872	58.3333	0	0		17.8404	5.18359	5.69106	41.6667	3.07692	70.5882
8.64486	0.202429	2.5	20	0.835655	20.8333		9.88372	6.84039	2.28571	100	0	0		25.4448	20.7965	5.42636	71.4286	6.94444	50
14.6045	7.9646	1.46628	26.6667	0.905797	9.7561		9.00735	14.3258	2.37226	28.5714	0	0		33.7461	8.63787	4.51389	40.9091	4.5045	27.7778
9.65147	9.1954	3.7037	22.2222	1.14613	33.3333		10.1031	8.07799	2.46305	35.7143	0	0		12.6437	19.4595	5.28455	100	4.73934	48.4848
9.65517	0.454545	0.840336	26.6667	1.17187	81.8182		14.0244	12.5	2.78422	35.7143	0	0		8.4375	10.1626	2.08668	100	3.69004	36.3636
16.092	0.598802	0.934579	24.4444	2.8754	80		7.9929	13.738	4.17423	92.3077	0	0		16.129	16.3866	3.73563	80	5.11364	100
46.6667	5.88235	0.787402	17.6471	3.0888	38.4615		8.71287	5.50459	3.63636	95.8333	0	0		19.6319	25.8621	3.83481	50	3.2491	60
16.5854	0.25	1.08401	11.9048	3.28947	0		10.3118	5.6962	1.2848	94.7368	0	0		35.3107	20.1754	5.46218	40	3.39623	53.8462
12.8599	6.46388	2.17391	13.7931	0	0		15.9851	8.68925	0	78.2609	0	0		42.2053	31.6602	5.80357	25	3.75	50
22.1477	2.85088	0.672269	14.8148	0	0		7.69231	7.20268	0	30	0	0		23.1061	18.1481	5	22.2222	10	76.9231
36.7816	4.81203	0.58651	46.6667	0	0		6.57673	8.04124	0	0	0	0		9.78261	33.2203	4.44444	33.3333	4.30622	25
12.0983	25.5319	1.20482	48.6486	0	0		7.26577	12.743	0	0	0	0		20.7692	13.1474	5.21327	27.7778	1.88285	92.3077
9.87461	10.4803	1.76211	0	0	0		8.04348	12.611	0	0	0	0		22.9167	16.0448	4.41767	35.7143	3.32103	44.4444
16.4021	11.7021	0	0	0	0		11.315	8.1448	0	0	0	0		13.0952	16.0256	2.64423	62.5	2.63158	28.5714
9.15805	0.373832	0	0	0	0		6.94184	19.2719	0	0	0	0		26.2295	14.2857	5.09259	50	3.93013	54.5455
17.0391	7.51174	0	0	0	0		7.53138	18.8462	0	0	0	0		21.2766	65.8892	3.40557	68.9655	3.76569	28.5714
14.6635	1.88679	0	0	0	0		7.27273	5.58824	0	0	0	0		16.8182	31.9298	3.28358	100	2.60116	87.5
22.0149	2.07101	0	0	0	0		10.1156	7.96646	0	0	0	0		13.3333	20.979	3.88693	100	7.76699	42.1053
7.40276	1.47601	0	0	0	0		8.16327	7.46269	0	0	0	0		38.6139	52.5862	3.29341	100	6.01504	100
10.8571	0.184502	0	0	0	0		9.39394	6.86275	0	0	0	0		24.0642	13.1707	2.98913	27.7778	4.16667	100
32	12.3543	0	0	0	0		9.86842	16.0804	0	0	0	0		18.3784	45.1389	4.41767	46.1538	3.94089	100
26.1905	17.6271	0	0	0	0		5.85938	20.598	0	0	0	0		27.2	23.4783	3.97112	100	3.68664	42.8571
20.229	8.2	0	0	0	0		4.7541	28.9617	0	0	0	0		19.5946	64.4068	3.33333	40	3.92157	64.2857
7.73723	6.81502	0	0	0	0		5.45113	10.453	0	0	0	0		15.5642	31.3131	5.20833	22.7273	3.55556	50
9.86965	7.5	0	0	0	0		5.60928	14.2857	0	0	0	0		7.86164	8.75912	4.329	83.3333	3.36134	80
6.18436	8.18182	0	0	0	0		5.7971	5.92992	0	0	0	0		17.9167	19.4595	4.54545	33.3333	3.44828	100
27.2251	10.3077	0	0	0	0		9.39597	21.3861	0	0	0	0		32.381	43.3198	4.6729	100	4.19162	76.9231
23.5294	0.235849	0	0	0	0		5.80645	6.93069	0	0	0	0		7.96813	52.356	2.94118	93.75	3.00429	41.1765
9.30233	58.5294	0	0	0	0		7.45856	21.3376	0	0	0	0		21.2963	48.1172	4.54545	100	3.34928	75
9.02655	1.43472	0	0	0	0		4.67128	9.34343	0	0	0	0		20.3883	27.3038	2.42718	56.25	3.66492	35.7143
13.6	1.49626	0	0	0	0		6.21891	5.6338	0	0	0	0		55.6962	55.3009	2.63158	100	3.25581	33.3333
7.08333	3.83212	0	0	0	0		5.35332	7.27969	0	0	0	0		30.3318	44.8718	3.95257	50	2.43902	35
12.2549	1.55709	0	0	0	0		4.54545	11.4883	0	0	0	0		34.4262	30.8333	6.89655	100	3.7037	100
9.22509	2.48756	0	0	0	0		3.85906	7.33496	0	0	0	0		18.705	54.3103	4.23729	100	2.24359	44.4444
12.3762	10.8401	0	0	0	0		6.06061	5.89431	0	0	0	0		32.1429	25.8462	7.40741	100	3.24074	90
7.5969	13.6264	0	0	0	0		3.73002	17.4825	0	0	0	0		38.0282	20.2346	6.80272	100	3.84615	75.8621
11.8932	7.5	0	0	0	0		8.3004	16.0207	0	0	0	0		10.8571	35.6877	4.06504	100	4.06977	41.6667
13.5734	4.91803	0	0	0	0		5.32995	25.4355	0	0	0	0		27.6042	13.8122	2.42718	53.8462	2.65152	50
20.5128	5.80357	0	0	0	0		11.5607	19.596	0	0	0	0		17.3913	21.5385	3.82979	96	2.77778	75
11.7359	0.446429	0	0	0	0		6.41026	21.3043	0	0	0	0		20.1835	12.4528	3.65854	14.8148	4.48718	41.6667
19.3548	18.8679	0	0	0	0		7.01107	10.1818	0	0	0	0		22.7273	31.2775	3.62903	78.5714	4.16667	60
5.29279	4.21394	0	0	0	0		5.09383	18.617	0	0	0	0		20.9836	32.2086	3.50195	52.9412	3.46821	46.6667
9.09091	3.33333	0	0	0	0		6.18557	23.4414	0	0	0	0		8.2397	28.6458	2.60116	54.5455	2.83019	92.3077
10.4545	0.769231	0	0	0	0		4.4335	14.8867	0	0	0	0		25.463	30.5455	4.22535	100	1.84615	60
14.1104	3.72881	0	0	0	0		6.06061	7.5	0	0	0	0		20.9125	36.7491	4.30622	78.9474	3.59281	33.3333
11.7647	0.769231	0	0	0	0		0	27.0968	0	0	0	0		15.6352	55.2419	5.05618	66.6667	1.2959	66.6667
18.1818	0.204499	0	0	0	0		0	7.57895	0	0	0	0		17.2535	30.7317	4.47761	61.7647	1.99336	52.6316
11.7647	0.429185	0	0	0	0		0	7.98722	0	0	0	0		40.1408	16.996	2.78638	62.5	2.1978	33.3333
26.2195	1.3267	0	0	0	0		0	17.4737	0	0	0	0		6.40669	33.3333	1.80361	100	6.89655	35.7143
9.77273	8.7886	0	0	0	0		0	17.3913	0	0	0	0		24	8.92308	2.41935	66.6667	2.0202	75
16.092	0.636943	0	0	0	0		0	5.42169	0	0	0	0		20.202	18.1319	3.81356	100	2.66667	37.5
11.9883	16.0401	0	0	0	0		0	13.308	0	0	0	0		44.7059	29.2398	2.51397	100	5.21739	28.5714
20.5	7.28155	0	0	0	0		0	0	0	0	0	0		12.6482	20.8556	2.64706	27.2727	2.8169	25
7.19424	1.23711	0	0	0	0		0	0	0	0	0	0		22.5989	22.2222	2.36842	71.4286	4.02685	85.7143
7.87402	3.92157	0	0	0	0		0	0	0	0	0	0		11.7424	26.2195	3.42205	88.2353	2.25564	45.4545
19.2118	2.35294	0	0	0	0		0	0	0	0	0	0		23.3577	41.8868	3.125	85.7143	3.2967	66.6667
12.5	0.260417	0	0	0	0		0	0	0	0	0	0		50.3356	11.7216	4.0404	88.8889	3.82166	68.75
8.3151	6.2069	0	0	0	0		0	0	0	0	0	0		13.7255	60.8108	4.65116	38.0952	3.06122	38.0952
9.62025	11.3208	0	0	0	0		0	0	0	0	0	0		17.2131	44.4444	2.5974	100	1.92308	31.25
10.7345	2.43902	0	0	0	0		0	0	0	0	0	0		36.6492	15.9509	2.83688	100	2.55319	90
11.276	0.609756	0	0	0	0		0	0	0	0	0	0		9.0301	41.0526	2.64026	100	4.09836	40
8.83055	0.316456	0	0	0	0		0	0	0	0	0	0		16.6189	43.5294	4.65116	55.5556	2.02429	45.4545
4.68948	0.2331	0	0	0	0		0	0	0	0	0	0		38.9646	23.4127	5.29801	46.6667	1.38889	66.6667
6.29371	2.45098	0	0	0	0		0	0	0	0	0	0		19.764	11.5	2.03562	62.5	3.44828	66.6667
12.766	2.83019	0	0	0	0		0	0	0	0	0	0		16.7183	12.0192	3.00752	47.8261	3.08642	26.3158
31.68	11.2214	1.57368	31.5789	1.93705	50		6.37681	6.89655	2.02899	72.7273	1.92308	30.4348		17.5127	13.7931	2.54777	66.6667	1.4881	100
29.9569	7.72532	1.23839	42.3077	0.657174	17.3913		6.38298	15.6566	2.34899	53.8462	5.78512	66.6667		9.375	7.94979	0	19.0476	2.65957	71.4286
21.9472	2.33853	1.44578	21.0526	1.875	33.3333		7.27273	6.64207	3.1746	100	2.849	83.3333		6.02007	27.6442	0	0	7.46269	83.3333
22.1135	4.18118	1.27737	41.1765	0.655738	14.8148		13.4783	7.48663	3.95257	33.3333	1.59091	77.7778		12.1622	17.4917	0	0	1.57895	71.4286
13.9679	10.8202	0.733945	26.6667	1.02041	42.8571		7.25806	10.4265	2.69058	52.6316	1.3369	26.6667		11.5385	6.25	0	0	8.4507	85.7143
87.4016	5.1497	0.869565	100	1.88679	80		4.75113	4.95283	1.26984	100	0.801603	30.7692		48.4848	8.24176	0	0	0	50
58.3784	4.71204	1.76817	12.5	1.20301	15.7895		7.03704	5.8642	2.5641	28.5714	2.42915	35.2941		14.2857	6.31229	0	0	0	66.6667
11.6129	25.1816	1.48699	36.3636	0.789474	36.3636		12.0401	4.70085	2.33766	85.7143	3.20856	100		7.66129	17.1429	0	0	0	50
15.7337	2.07305	0.983607	35.7143	1.25628	28.5714		13.4545	10.2564	1.7341	60	0	0		11.9231	16.2162	0	0	0	0
11.1475	9.05861	0.761035	100	0.856531	66.6667		5.62061	13.806	3.60825	100	0	0		32.1168	12.426	0	0	0	0
13.9971	14.5631	4.32432	11.6279	1.06007	29.4118		7.67327	6.25	2.29358	35	0	0		35.503	50.1961	0	0	0	0
9.84772	11.6418	1.17302	47.0588	0.573066	26.6667		9.6875	35.2273	2.4	50	0	0		30.8571	8.96226	0	0	0	0
15.5089	9.67742	1.87431	11.7647	1.53257	30		13.3987	11.3553	3.51562	55.5556	0	0		38.8626	28.7879	0	0	0	0
43.9614	3.7325	1.2685	50	2.03046	38.0952		7.98319	14.9091	7.74194	33.3333	0	0		12.1311	10.299	0	0	0	0
14.6341	6.27376	0.580552	24	0.695249	18.1818		0	4.52381	1.27389	50	0	0		12.2699	12.2563	0	0	0	0
37.7193	10.8365	0.603136	21.0526	0.556328	35.7143		0	0	2.28758	41.6667	0	0		28.4615	24.3902	0	0	0	0
31.3725	4.28994	1.88034	33.3333	1.99005	20		0	0	3.84615	57.1429	0	0		9.29204	19.0141	0	0	0	0
11.4202	3.56718	0.492126	26.3158	0.77821	61.5385		0	0	5.46218	71.4286	0	0		50	12.5382	0	0	0	0
10.7496	9.13242	1.31868	50	0.417537	19.0476		0	0	1.88679	35.2941	0	0		27.8146	29.1815	0	0	0	0
12.1113	7.63636	0.55788	57.1429	0.939457	60		0	0	5.40541	39.1304	0	0		6.31229	28.9062	0	0	0	0
7.1775	3.23887	1.52505	32.5581	0.496524	100		0	0	0.823045	31.25	0	0		11.1801	27.3973	0	0	0	0
11.6427	8.08824	1.443	83.3333	1.79641	17.1429		0	0	1.10803	100	0	0		16.5563	11.859	0	0	0	0
10.2453	2.5	0.652884	31.5789	0.696864	66.6667		0	0	2.01005	46.6667	0	0		17.094	11.2903	0	0	0	0
8.45238	2.62812	1.08696	24	0.819672	70		0	0	2.73224	100	0	0		19.7917	10.8434	0	0	0	0
7.39176	2.59128	0.838574	44.4444	2.06718	72.7273		0	0	2.00803	86.6667	0	0		59.5506	14.433	0	0	0	0
11.7851	3.20427	1.52091	66.6667	0.927357	26.087		0	0	1.4245	40	0	0		21.5517	27.8226	0	0	0	0
8.58586	5.67568	0.868486	35	0.767754	66.6667		0	0	2.89855	100	0	0		24.1935	10.4478	0	0	0	0
7.53656	26.57	0	0	1.61702	35.1852		0	0	1.47929	75	0	0		21.1111	14.5729	0	0	0	0
35.8289	3.69181	0	0	0.58072	62.5		0	0	1.3986	60	0	0		16.3366	7.95455	0	0	0	0
11.1111	5.35714	0	0	0	0		0	0	2.88184	50	0	0		9.55882	28.4916	0	0	0	0
42.953	17.0833	0	0	0	0		0	0	1.5625	100	0	0		32.1101	5.8	0	0	0	0
7.52941	8.81226	0	0	0	0		0	0	3.27273	100	0	0		14.1844	10.5072	0	0	0	0
8.92608	10.1818	0	0	0	0		0	0	1.45349	31.25	0	0		8.52713	22.3881	0	0	0	0
30.8824	5.26316	0	0	0	0		0	0	2.39521	100	0	0		14.8936	3.64683	0	0	0	0
44.6809	5.39499	0	0	0	0		0	0	1.89573	100	0	0		18.6047	18.9427	0	0	0	0
18.2081	4.13885	0	0	0	0		0	0	2.28137	100	0	0		56.1983	13.7405	0	0	0	0
42	10.6796	0	0	0	0		0	0	1.20482	66.6667	0	0		9.12052	25.4658	0	0	0	0
17.6136	4.57413	0	0	0	0		0	0	1.66667	50	0	0		19.2825	7.53012	0	0	0	0
20.9386	10.5911	0	0	0	0		0	0	1.63551	70	0	0		19.7368	9.69163	0	0	0	0
29.8969	12.5461	0	0	0	0		0	0	4.87805	60	0	0		67.5676	17.0029	0	0	0	0
21.673	9.77918	0	0	0	0		0	0	2	62.5	0	0		15.5914	30.2326	0	0	0	0
9.15141	9.26518	0	0	0	0		0	0	1.47601	50	0	0		15.2866	22.0963	0	0	0	0
8.9141	3.7594	0	0	0	0		0	0	1.5625	40	0	0		18.3486	6.73401	0	0	0	0
15.3203	13.6961	0	0	0	0		0	0	2.23642	100	0	0		14.4186	11.811	0	0	0	0
18.3333	8.76133	0	0	0	0		0	0	3.9823	50	0	0		25.4386	26.1658	0	0	0	0
7.02211	12.8205	0	0	0	0		0	0	4.11899	100	0	0		15.4229	8.35821	0	0	0	0
7.87172	15.534	0	0	0	0		0	0	2.29885	100	0	0		16.6667	6.86567	0	0	0	0
5.84344	6.4833	0	0	0	0		0	0	0	0	0	0		29.0323	4.0568	0	0	0	0
26.9036	9.33333	0	0	0	0		0	0	0	0	0	0		13.7681	17.8808	0	0	0	0
18.2131	7.95229	0	0	0	0		0	0	0	0	0	0		9.17874	10.6383	0	0	0	0
11.2554	3.64742	0	0	0	0		0	0	0	0	0	0		25.6522	14.6974	0	0	0	0
12.5926	8.01105	0	0	0	0		0	0	0	0	0	0		22.3958	18.8406	0	0	0	0
35.6643	9.48148	0	0	0	0		0	0	0	0	0	0		19.4539	6.23974	0	0	0	0
9.18919	3.61757	0	0	0	0		0	0	0	0	0	0		24.6032	11.7871	0	0	0	0
15.3846	5.38462	0	0	0	0		0	0	0	0	0	0		8.29876	17.9272	0	0	0	0
12.5	28.7565	0	0	0	0		0	0	0	0	0	0		31.9249	8.69565	0	0	0	0
5.7243	20	0	0	0	0		0	0	0	0	0	0		7.43802	44	0	0	0	0
6.81818	9.92366	0	0	0	0		0	0	0	0	0	0		18.6441	14.7826	0	0	0	0
8.21678	14.2558	0	0	0	0		0	0	0	0	0	0		25.1701	8.37209	0	0	0	0
13.5057	11.6564	0	0	0	0		0	0	0	0	0	0		45.7364	96.6102	0	0	0	0
14.1956	4.11281	0	0	0	0		0	0	0	0	0	0		36.4486	19.0476	0	0	0	0
6.32911	3.74677	0	0	0	0		0	0	0	0	0	0		29.434	16.4	0	0	0	0
8.00745	69.4737	0	0	0	0		0	0	0	0	0	0		10.3093	18.1395	0	0	0	0
5.02924	8.22943	0	0	0	0		0	0	0	0	0	0		27.027	7.45763	0	0	0	0
6.5449	6.60592	0	0	0	0		0	0	0	0	0	0		11.7409	12.963	0	0	0	0
5.3021	7.63689	0	0	0	0		0	0	0	0	0	0		12.5561	10.0358	0	0	0	0
5.75636	2.1875	0	0	0	0		0	0	0	0	0	0		46.3636	47.2527	0	0	0	0
31.3869	14.3508	0	0	0	0		0	0	0	0	0	0		18.0124	10.9756	0	0	0	0
10.0239	2.67315	0	0	0	0		0	0	0	0	0	0		39.4737	12.3153	0	0	0	0
10	21.2963	0	0	0	0		0	0	0	0	0	0		21.9124	12.9464	0	0	0	0
5.21092	2.52874	0	0	0	0		0	0	0	0	0	0		10.2941	6.74157	0	0	0	0
7.23104	29.6875	0	0	0	0		0	0	0	0	0	0		11.0429	9.38967	0	0	0	0
5.05549	11.3846	0	0	0	0		0	0	0	0	0	0		17.9211	12.4	0	0	0	0
13.4868	16.8224	0	0	0	0		0	0	0	0	0	0		20.283	15.1832	0	0	0	0
16.3934	6.04651	0	0	0	0		0	0	0	0	0	0		13.6905	33.3333	0	0	0	0
4.49944	18.75	0	0	0	0		0	0	0	0	0	0		41.8919	17.3077	0	0	0	0
11.7302	3.67454	0	0	0	0		0	0	0	0	0	0		27.5132	9.64467	0	0	0	0
13.2013	2.59366	0	0	0	0		0	0	0	0	0	0		31.3305	27.9412	0	0	0	0
6.49351	2.80584	0	0	0	0		0	0	0	0	0	0		38.806	13.7209	0	0	0	0
8.92857	3.01109	0	0	0	0		0	0	0	0	0	0		29.8851	17.1315	0	0	0	0
17.1053	4.21166	0	0	0	0		0	0	0	0	0	0		0	23.3607	0	0	0	0
29.1045	8.53081	0	0	0	0		0	0	0	0	0	0		0	12.7572	0	0	0	0
11.6766	5.44681	0	0	0	0		0	0	0	0	0	0		0	6.13497	0	0	0	0
6.7474	3.22222	0	0	0	0		0	0	0	0	0	0		0	25.1613	0	0	0	0
18.9055	19.0883	0	0	0	0		0	0	0	0	0	0		0	14.1935	0	0	0	0
14.1791	10.8696	0	0	0	0		0	0	0	0	0	0		0	25.1613	0	0	0	0
11.0145	2.66667	0	0	0	0		0	0	0	0	0	0		0	13.9831	0	0	0	0
9.57179	8.8843	0	0	0	0		0	0	0	0	0	0		0	9.66184	0	0	0	0
5.54723	14.7945	0	0	0	0		0	0	0	0	0	0		0	8.84354	0	0	0	0
3.92781	2.87632	0	0	0	0		0	0	0	0	0	0		0	16.3551	0	0	0	0
9.35065	16.2896	0	0	0	0		0	0	0	0	0	0		0	20.7951	0	0	0	0
8.47059	6.48148	0	0	0	0		0	0	0	0	0	0		0	50	0	0	0	0
5.65428	2.38353	0	0	0	0		0	0	0	0	0	0		0	5.15759	0	0	0	0
15.7407	4.33369	0	0	0	0		0	0	0	0	0	0		0	8.49421	0	0	0	0
8.74036	6.48715	0	0	0	0		0	0	0	0	0	0		0	11.4198	0	0	0	0
6.17978	3.85488	0	0	0	0		0	0	0	0	0	0		0	6.875	0	0	0	0
22.7586	4.53515	0	0	0	0		0	0	0	0	0	0		0	27.9188	0	0	0	0
13.1474	2.26782	0	0	0	0		0	0	0	0	0	0		0	6.73077	0	0	0	0
18.5393	8.82353	0	0	0	0		0	0	0	0	0	0		0	19.5652	0	0	0	0
19.6319	39.8734	0	0	0	0		0	0	0	0	0	0		0	58.8235	0	0	0	0
33.3333	27.9221	2.10526	29.1667	0.426894	80		44.9309	21.8045	6.92641	57.1429	6.3786	64.2857		5.04202	8.19113	3.14465	29.4118	2.84698	42.1053
25.5937	11.0294	0.679348	20	0.829187	25		31.9643	19.6078	6.48536	100	9.48905	41.1765		13.3333	15.3226	2.19298	100	2.15517	27.7778
46.0759	5.50964	2.67296	23.8095	1.23967	31.25		32.0789	58.8957	6.2635	53.3333	7.14286	21.0526		4.8583	66.0194	2.67857	52.9412	0	0
26.0553	4.34211	0.891266	14.8148	0.518135	23.3333		30.102	11.5385	5.13274	57.1429	20.1681	39.1304		11.2426	15.0794	0	0	0	0
23.8223	7.55668	1.10294	57.1429	0.42508	13.7931		38.2096	13.1356	8.75	100	9.38776	14.2857		18.5286	13.9037	0	0	0	0
39.3258	46.1538	0.554785	13.7931	0.496894	19.2308		36.9892	12.0141	5.14286	100	17.4757	19.0476		5.23416	25.1337	0	0	0	0
26.6983	4.12698	1.70068	55.5556	1.0582	70.5882		34.5188	11.1675	4.59184	31.25	6.84411	16.6667		9.88593	21.1765	0	0	0	0
17.9256	3.47222	0.587372	100	0.922266	41.6667		23.9003	15.0259	3.99361	91.6667	5.08475	17.3913		37.3016	32.1429	0	0	0	0
23.869	5.14604	0.970874	17.8571	1.71674	28.5714		27.0869	20	8.16993	100	6.66667	48.1481		26.9231	8.66873	0	0	0	0
25.9897	4.05405	0.900901	37.5	1.24858	66.6667		36.9159	20.5298	8.66426	66.6667	14.1593	75		19.3548	9.94475	0	0	0	0
68.3962	4.5961	5.45455	28.5714	0.896287	50		26.5993	35.7143	7.16418	35.7143	5.67376	42.8571		23.6735	20.0692	0	0	0	0
16.14	5.93023	2.33766	13.1579	0.878156	29.1667		26.1307	9.38776	4.21793	36.8421	6.41026	45		16.4557	15.3846	0	0	0	0
27.5	3.44311	1.12676	13.3333	0.377715	26.6667		30.0613	10.6977	3.66412	66.6667	11.194	63.6364		24.1935	14.8515	0	0	0	0
18.2864	42.7435	2.46914	42.8571	0.643501	73.3333		24.3655	17.8571	5.15695	43.4783	5.68182	54.5455		20.2479	19.9187	0	0	0	0
18.0307	2.31481	2.54083	18.75	0.510204	46.6667		28.0318	24.8927	6.1008	51.8519	5.42636	65.2174		12.2605	27.2727	0	0	0	0
60.0858	2.84238	1.04822	16.6667	0.662252	53.3333		32.7103	15.942	6.30137	23.8095	4.82759	55.5556		18.3727	54.2636	0	0	0	0
15.8986	4.56621	0.661157	39.4737	0.970874	30.7692		29.724	13.5135	6.33609	47.619	3.8674	61.1111		15.7205	26.4463	0	0	0	0
18.3424	5.94966	1.19048	23.5294	0.487211	29.4118		24.6183	25.2033	5.92784	27.2727	4.19162	50		40.5063	12.8114	0	0	0	0
38.7574	5.28256	0.840336	36.3636	0.69541	28.5714		20.2875	18.6667	4.0708	78.5714	12.8713	52.6316		8.27251	10.5611	0	0	0	0
22.5473	9.65347	2.06044	33.3333	1.4245	50		25	12.7273	11.4583	30	4.10095	30		31.1047	17.6166	0	0	0	0
18.997	4.21456	0.607903	31.25	1.07692	40		33.9572	23.5955	6.50888	30	8.33333	19.0476		45.8128	33.3333	0	0	0	0
21.6405	8.79121	0.587544	37.037	0.584795	13.3333		19.9362	16.8224	6.48968	50	10.6557	73.6842		12.5806	30.6931	0	0	0	0
17.4716	10.8475	0.69808	11.4286	2.46305	13.8889		28.8732	21.8182	4.10448	80	3.52304	31.5789		10.7438	15.7258	0	0	0	0
26.7108	6.1753	0.743494	31.25	0.39604	38.4615		21.366	19.8473	8	63.6364	4.64286	55.1724		20.2532	13.9037	0	0	0	0
17.0213	23.913	1.74825	53.3333	0.470035	26.6667		32.5203	18.4	7.00637	71.4286	9.52381	23.8095		17.0732	13.3333	0	0	0	0
27.0642	3.8674	0.764818	44.4444	1.22699	66.6667		21.9512	17.8218	3.7415	57.1429	5.15021	56		7.65172	47.7273	0	0	0	0
28.642	6	0.468933	21.875	1.11732	30		20.708	18.9655	8.01527	100	5	57.1429		27	13.4884	0	0	0	0
15.5738	10.2767	0.771208	21.4286	0	20.6897		20.8185	7.6087	4.83871	100	3.36134	36.3636		15.1163	44.7514	0	0	0	0
13.5654	33.0416	2.26757	28.5714	0	0		29.6392	25.9259	7.34266	33.3333	4.6332	41.1765		22.1453	38.806	0	0	0	0
13.2005	18.8192	2.57069	15.7895	0	0		30.6667	26.3636	7.09459	95.2381	3.71517	25		11.1842	22.7758	0	0	0	0
12.114	12.1771	0.995025	19.0476	0	0		17.7019	14.9856	8.29876	87.5	6	100		13.7168	16.7488	0	0	0	0
28.869	17.0909	0.748503	92.3077	0	0		22.2656	15.6863	7.75194	76	4.66102	25		14.1463	21.2329	0	0	0	0
14.8377	10.4738	1.3468	37.5	0	0		29.1339	14.1379	9.56938	25	5.58376	68.4211		30.1587	77.3333	0	0	0	0
30.6709	22.0544	0.429185	23.5294	0	0		21.1946	24.2857	4.10678	100	4.4	100		15.3025	11.0465	0	0	0	0
14.6119	4.5082	2.10843	61.5385	0	0		22.5873	65.4867	4.73934	77.7778	3.17003	35		26.0417	27.2152	0	0	0	0
13.324	50.6726	0.841515	60.8696	0	0		28.4238	54.3396	3.97614	19.0476	3.57143	16.6667		5.95238	17.7305	0	0	0	0
12.9526	9.85507	1.67131	38.4615	0	0		20.5714	83.5294	5.50725	75	6.01093	44.4444		6.10932	16.129	0	0	0	0
25.6338	7.94045	1.72414	23.5294	0	0		28.3069	48.7889	6.25	23.0769	4.23729	66.6667		9.25926	6.35452	0	0	0	0
30	7.69231	0.544959	26.9231	0	0		18.4669	44.4142	3.56473	100	3.81679	100		0	33.8983	0	0	0	0
11.7955	6.31579	1.06545	25.8065	0	0		30.0283	25	3.1457	72.2222	2.96736	46.1538		0	0	0	0	0	0
20.7944	9.71429	1.62933	20.8333	0	0		22.1757	41.5842	2.75362	100	3.87597	35.2941		0	0	0	0	0	0
26.4095	4.23977	0.645161	22.2222	0	0		15.8779	48.8462	4.06852	76.9231	3.98406	69.2308		0	0	0	0	0	0
25.9036	20.7447	0.767263	17.3913	0	0		17.8761	26.8182	6.88406	47.619	6.06061	50		0	0	0	0	0	0
11.8812	11.9863	0.545703	44.4444	0	0		14.4949	26.1765	5.14905	71.4286	9.09091	23.5294		0	0	0	0	0	0
23.9193	7.92317	0.582242	33.3333	0	0		17.2232	29.9401	6.46259	44.4444	8.62069	52.1739		0	0	0	0	0	0
13.4304	7.43618	1.9774	21.875	0	0		16.0596	18.6885	3.9749	100	3.28947	23.5294		0	0	0	0	0	0
11.6147	4.61538	3.64583	37.5	0	0		25.4593	49.8221	3.35196	53.3333	4	50		0	0	0	0	0	0
27.027	24.3665	0.841515	0	0	0		28.4457	33.3333	8.25688	50	2.80374	100		0	0	0	0	0	0
25.4777	6.49351	0	0	0	0		28.4024	84.8101	9.375	100	3.93013	28.5714		0	0	0	0	0	0
10.2171	7.0615	0	0	0	0		15.7119	18.8571	4.2654	100	5.38922	38.0952		0	0	0	0	0	0
11.0028	10.0962	0	0	0	0		16.7845	19.5266	3.7037	100	6.33803	92.3077		0	0	0	0	0	0
14.6067	8.15217	0	0	0	0		21.8009	70.9677	3.40909	61.1111	4.18605	66.6667		0	0	0	0	0	0
25.6667	6.61017	0	0	0	0		34.5865	45.4545	2.67459	41.6667	4.73684	44.4444		0	0	0	0	0	0
9.82143	17.2638	0	0	0	0		20.9677	32.4841	4.47761	100	2.71903	50		0	0	0	0	0	0
10.8757	17.8771	0	0	0	0		19.697	35.6125	3.62173	93.3333	5.22876	18.5185		0	0	0	0	0	0
9.76864	5.81006	0	0	0	0		16.9847	23.7885	7.65766	100	2.16802	70.5882		0	0	0	0	0	0
20.4301	18.9911	0	0	0	0		13.2244	66.0377	2.68139	87.5	5.26316	16.129		0	0	0	0	0	0
12.6263	4.28571	0	0	0	0		27.5	54.3554	6.82731	94.7368	3.23887	72		0	0	0	0	0	0
13.4301	4.30769	0	0	0	0		19.163	75.8475	2.78232	89.4737	2.62295	54.1667		0	0	0	0	0	0
16.78	4.69799	0	0	0	0		23.6413	85.2349	5.19878	56.25	1.53551	52		0	0	0	0	0	0
21.0227	24.6964	0	0	0	0		18.5841	52.2727	5.19878	100	2.30548	35.7143		0	0	0	0	0	0
17.3397	4.88346	0	0	0	0		12.3328	90.6542	4.65753	100	3.68664	38.4615		0	0	0	0	0	0
21.0375	44.6043	0	0	0	0		20.6468	64.7541	4.70588	100	7.14286	21.7391		0	0	0	0	0	0
21.345	10.4651	0	0	0	0		18.1015	75.2941	6.95652	100	2.60223	36.3636		0	0	0	0	0	0
17.0616	6.875	0	0	0	0		21.978	53.9063	6.08365	40	2.88066	41.6667		0	0	0	0	0	0
13.7143	5.68421	0	0	0	0		17.9724	22.2222	6.01504	100	5.69106	32.2581		0	0	0	0	0	0
8.69033	4.71464	0	0	0	0		19.8454	18.4932	2.68007	100	4.24242	32.3529		0	0	0	0	0	0
40.8046	7.4813	0	0	0	0		21.7391	15.3226	4.86322	60	2.71318	48.3871		0	0	0	0	0	0
27.1318	15.7635	0	0	0	0		18.1159	12.069	3.28228	66.6667	3.62694	100		0	0	0	0	0	0
19.774	6.04027	0	0	0	0		19.5251	15.1724	2.22883	83.3333	4.19162	23.8095		0	0	0	0	0	0
20.059	9.79167	0	0	0	0		17.2986	38.6139	5.01792	46.6667	2.45902	27.027		0	0	0	0	0	0
8.60759	2.75762	0	0	0	0		18.8144	24.2105	4.1543	100	4.47761	34.7826		0	0	0	0	0	0
12.7863	42.4508	0	0	0	0		18	17.8988	2.75591	100	3.72671	40		0	0	0	0	0	0
10.5845	2.62009	0	0	0	0		14.9474	17.1975	5.95745	54.5455	6.38298	26.087		0	0	0	0	0	0
8.08824	16.4474	0	0	0	0		13.2827	39.0411	3.06346	100	1.98675	50		0	0	0	0	0	0
15.7143	12.9848	0	0	0	0		11.04	15.6489	4.54545	22.2222	1.72414	33.3333		0	0	0	0	0	0
25.7937	20	0	0	0	0		20.7207	34.5345	3.0303	100	2.06897	25		0	0	0	0	0	0
27.897	5.73643	0	0	0	0		14.9028	9.05512	5.24345	54.1667	5.04202	43.75		0	0	0	0	0	0
35.7143	12.0253	0	0	0	0		12.6894	13.2159	2.04978	47.8261	4.7619	100		0	0	0	0	0	0
15.534	19.5652	0	0	0	0		18.4874	15.3191	4.38871	84.6154	8.21918	90.4762		0	0	0	0	0	0
24.4275	7.13324	0	0	0	0		13.5417	19.5652	4.1791	50	2.29008	100		0	0	0	0	0	0
6.75966	17.3745	0	0	0	0		19.8758	16.9811	4.14201	100	3.52941	65.5172		0	0	0	0	0	0
7.88114	3.06667	0	0	0	0		11.7537	23.6686	2.01863	66.6667	2.69058	100		0	0	0	0	0	0
15.5612	3.23834	0	0	0	0		24.5136	21.645	3.71429	26.6667	1.83486	78.5714		0	0	0	0	0	0
16.8539	4.82921	0	0	0	0		12.8421	23.0539	5.07812	93.3333	2.27273	31.25		0	0	0	0	0	0
6.79502	5.81395	0	0	0	0		17.8042	13.0435	2.71967	64.2857	1.79856	19.0476		0	0	0	0	0	0
15.2815	10.0703	0	0	0	0		15.5673	30.9148	1.95195	100	5.74713	25.7143		0	0	0	0	0	0
12.2538	4.44444	0	0	0	0		14.8615	29.7214	5.01931	42.8571	2.38095	100		0	0	0	0	0	0
7.89845	5.35117	0	0	0	0		11.4173	12.8205	3.27456	100	3.5461	65.2174		0	0	0	0	0	0
14.0625	6.51085	0	0	0	0		13.0337	9.63173	2.92135	60	1.30208	33.3333		0	0	0	0	0	0
8.03571	4.46533	0	0	0	0		19.9301	28.125	2.73684	50	2.20264	69.2308		0	0	0	0	0	0
6.42857	2.20264	0	0	0	0		12.3377	20	3.54223	81.25	3.0303	40		0	0	0	0	0	0
8.45295	5.28684	0	0	0	0		17.8125	9.90991	2.48092	35.2941	4.34783	73.6842		0	0	0	0	0	0
6.59204	4.5677	0	0	0	0		13.9024	23.9544	5.8296	40	1.26904	27.2727		0	0	0	0	0	0
8.07927	5.96745	0	0	0	0		13.9241	19.0789	2.32143	50	3.0303	21.7391		0	0	0	0	0	0
30.4094	8.13559	0	0	0	0		20.5323	50.3968	2.29682	35.2941	3.59712	25		0	0	0	0	0	0
6.11046	15.7244	0	0	0	0		15.8358	33.8889	3.03738	100	3.4965	19.3548		0	0	0	0	0	0
30.5882	4.23032	0	0	0	0		21.4286	26.257	2.53906	100	1.42349	36.3636		0	0	0	0	0	0
20.8835	9.89362	0	0	0	0		25.2381	28.5714	2.18855	91.4286	1.53846	19.4444		0	0	0	0	0	0
15.1786	13.719	0	0	0	0		19.4853	21.2766	5.04202	100	1.1396	38.4615		0	0	0	0	0	0

## Sheet: E
Supplementary Table S3. CT and RNA Pol II dynamics in haploid embryos.
E. CT sphericity differences in diploid and haploid embryos. In diploid embryos, only individual unpaired homolog sphericity was used.
Diploid (nc14)				Haploid (nc14)				Haploid (nc15)
2	3	4		2	3	4		2	3	4
0.536936	0.579219	0.592147		0.624951	0.646972	0.613469		0.592328	0.608086	0.688221
0.581587	0.572747	0.592147		0.636606	0.63447	0.632187		0.637104	0.665259	0.728307
0.537516	0.593295	0.68802		0.611565	0.524452	0.688522		0.639583	0.617276	0.688221
0.559702	0.599329	0.665084		0.618561	0.598547	0.632187		0.53824	0.613336	0.624255
0.449657	0.563338	0.587588		0.640835	0.614823	0.560488		0.494973	0.610118	0.792736
0.526722	0.524617	0.657399		0.630686	0.620848	0.643265		0.632515	0.618821	0.663565
0.481919	0.549735	0.622037		0.633449	0.6351	0.658354		0.67341	0.607618	0.65885
0.60765	0.618429	0.592147		0.626354	0.651581	0.643265		0.630345	0.533099	0.698265
0.523961	0.58001	0.690117		0.639595	0.645513	0.688522		0.629889	0.619004	0.659652
0.591255	0.563664	0.765445		0.631083	0.639175	0.658354		0.635807	0.602127	0.68394
0.551574	0.617812	0.617419		0.627742	0.661134	0.562594		0.6389	0.6084	0.677353
0.577343	0.574736	0.68802		0.63092	0.640616	0.76584		0.615893	0.469271	0.805961
0.525621	0.609475	0.591589		0.644872	0.649599	0.688522		0.572801	0.656653	0.792736
0.612581	0.632232	0.658772		0.639361	0.664818	0.583501		0.596362	0.688105	0.62364
0.513663	0.56065	0.662378		0.638396	0.560198	0.688522		0.631335	0.541852	0.792736
0.518674	0.538831	0.607534		0.640252	0.588262	0.688522		0.627546	0.631404	0.648401
0.531541	0.571178	0.68802		0.632716	0.610934	0.666151		0.703743	0.645479	0.638635
0.516957	0.576885	0.647463		0.64168	0.631536	0.572952		0.566551	0.491593	0.66377
0.637651	0.582839	0.666498		0.629885	0.634324	0.613469		0.612911	0.653193	0.688221
0.604675	0.539353	0.626691		0.606982	0.646252	0.653936		0.563202	0.652768	0.648401
0.58631	0.545652	0.645789		0.62838	0.621342	0.637827		0.609354	0.619354	0.698265
0.522689	0.576124	0.638677		0.594271	0.608898	0.588857		0.668491	0.602859	0.698265
0.623759	0.583157	0.629714		0.61602	0.637711	0.664968		0.612379	0.637453	0.684848
0.626087	0.527153	0.734737		0.634743	0.618795	0.581738		0.670601	0.569968	0.688221
0.614988	0.612591	0.636344		0.632862	0.601994	0.622413		0.647942	0.642993	0.688221
0.531447	0.560933	0.626376		0.640722	0.642916	0.669023		0.569695	0.638847	0.6647
0.569016	0.580648	0.649237		0.615918	0.665641	0.619468		0.631351	0.525766	0.6647
0.58348	0.573615	0.566817		0.629183	0.641371	0.631319		0.666497	0.661822	0.805961
0.589456	0.568952	0.567948		0.641946	0.632988	0.608332		0.637075	0.567873	0.6647
0.561543	0.578502	0.611434		0.604287	0.634727	0.591731		0.626986	0.620858	0.635318
0.491002	0.628529	0.642933		0.628581	0.670363	0.658354		0.639082	0.638498	0.710723
0.585579	0.483081	0.641264		0.618569	0.653197	0.666151		0.662149	0.626893	0.710723
0.544169	0.591935	0.740972		0.602721	0.640356	0.76584		0.66436	0.543551	0.668816
0.589893	0.59868	0.646369		0.631009	0.619602	0.63493		0.623819	0.513715	0.765603
0.612796	0.577571	0.637319		0.629732	0.629377	0.591862		0.660702	0.59715	0.692446
0.58228	0.583863	0.668678		0.611681	0.620168	0.641675		0.663341	0.616643	0.6647
0.513276	0.64993	0.647463		0.620052	0.638865	0.643265		0.673624	0.647293	0.710723
0.601584	0.567375	0.642933		0.602473	0.591886	0.643265		0.774931	0.668102	0.688221
0.56136	0.623772	0.589979		0.617247	0.571273	0.588631		0.622714	0.632278	0.688221
0.505819	0.609149	0.701989		0.651793	0.612219	0.805968		0.647454	0.624444	0.792736
0.513056	0.602801	0.617835		0.623669	0.640669	0.613469		0.683912	0.615386	0.710723
0.534013	0.619868	0.641374		0.608371	0.552928	0.643265		0.695572	0.595406	0.688221
0.575803	0.611553	0.692346		0.64572	0.622009	0.560488		0.674264	0.6481	0.688221
0.496139	0.605673	0.613119		0.639826	0.594999	0.643265		0.641574	0.642746	0.6647
0.592948	0.605621	0.665851		0.627179	0.628651	0.572952		0.642416	0.675194	0.622188
0.468255	0.634518	0.644968		0.646349	0.541686	0.556714		0.633589	0.602481	0.688221
0.562079	0.578742	0.700249		0.638368	0.638668	0.643265		0.641833	0.591411	0.688221
0.539799	0.57579	0.634116		0.639398	0.636488	0.700611		0.667312	0.589937	0.695567
0.552039	0.595894	0.635187		0.646345	0.633122	0.688522		0.683467	0.682759	0.636492
0.532373	0.617524	0.7024		0.62594	0.642045	0.63493		0.686969	0.467258	0.667545
0.610531	0.573741	0.664521		0.635556	0.631217	0.643265		0.596901	0.635546	0.688221
0.497414	0.623889	0.765445		0.644079	0.663322	0.688522		0.699963	0.654358	0.636492
0.533586	0.62063	0.632591		0.629481	0.645743	0.632187		0.62371	0.600604	0.6647
0.549761	0.615198	0.765445		0.632706	0.644354	0.622413		0.650975	0.636795	0.688221
0.595382	0.591607	0.638551		0.640593	0.650756	0.612672		0.616962	0.525812	0.665971
0.553102	0.586458	0.617835		0.67244	0.648523	0.664968		0.684817	0.47709	0.643066
0.599791	0.584466	0.765445		0.636533	0.634908	0.643265		0.688541	0.564094	0.688221
0.558509	0.634467	0.683725		0.641487	0.624161	0.716092		0.672181	0.657466	0.765603
0.530523	0.586987	0.610974		0.658171	0.664596	0.637827		0.658155	0.668331	0.700267
0.562469	0.572216	0.805955		0.627268	0.639404	0.643265		0.712559	0.589979	0.6647
0.574073	0.523936	0.662942		0.657351	0.649191	0.658354		0.631634	0.656734	0.635318
0.501692	0.590231	0.604568		0.584533	0.635898	0.643265		0.662585	0.65459	0.665971
0.573829	0.603602	0.662942		0.570168	0.633177	0.596964		0.694028	0.664582	0.765603
0.56394	0.556732	0.647463		0.662588	0.635728	0.643265		0.669302	0.652289	0.702522
0.610757	0.612414	0.760227		0.655531	0.644016	0.658354		0.644389	0.666396	0.772181
0.528388	0.570548	0.760227		0.632603	0.640406	0.596964		0.531475	0.662258	0.688221
0.533333	0.618412	0.765445		0.565899	0.631468	0.636715		0.65097	0.562332	0.636492
0.550097	0.558295	0.760227		0.670314	0.632924	0.640993		0.659455	0.645763	0.688221
0.575874	0.591692	0.805955		0.603213	0.625888	0.688522		0.658759	0.633114	0.688221
0.519098	0.536894	0.662942		0.602767	0.614238	0.669023		0.625625	0.675094	0.636492
0.508664	0.549273	0.760227		0.626474	0.552874	0.588862		0.660636	0.693643	0.688221
0.493132	0.575956	0.648708		0.587891	0.645382	0.636715		0.620031	0.625744	0.688221
0.531374	0.554101	0.765445		0.650135	0.639787	0.664968		0.621381	0.618518	0.765603
0.559391	0.547721	0.720242		0.640464	0.635549	0.622279		0.66403	0.644597	0.710723
0.510278	0.570361	0.760227		0.645482	0.620627	0.643265		0.649149	0.677017	0.668816
0.594534	0.58954	0.760227		0.622588	0.523738	0.643265		0.65981	0.689556	0.772181
0.526899	0.60434	0.765445		0.63298	0.613536	0.664968		0.63024	0.642817	0.631991
0.53284	0.575559	0.760227		0.634353	0.631833	0.588862		0.659625	0.656474	0.637582
0.51149	0.503121	0.583127		0.622032	0.596149	0.583501		0.646588	0.614281	0.637582
0.498897	0.597532	0.765445		0.648323	0.595535	0.635514		0.661016	0.62104	0.688221
0.528918	0.578631	0.68802		0.607611	0.573284	0.575196		0.690577	0.632439	0.688221
0.511099	0.530489	0.608046		0.655807	0.635832	0.636715		0.680917	0.653951	0.702072
0.54153	0.548569	0.805955		0.630466	0.653968	0.805968		0.625957	0.613086	0.805961
0.516781	0.572514	0.573778		0.628215	0.62424	0.702704		0.61429	0.602317	0.765603
0.540218	0.549068	0.609138		0.652847	0.635764	0.591862		0.600606	0.624644	0.688221
0.4746	0.579137	0.588052		0.620868	0.630196	0.622279		0.602955	0.616685	0.688221
0.542501	0.587446	0.664521		0.626768	0.621731	0.76584		0.618053	0.631688	0.636492
0.603212	0.582978	0.622009		0.62564	0.648858	0.643265		0.622551	0.657694	0.688221
0.546154	0.564965	0.666012		0.636179	0.655427	0.572952		0.683806	0.632604	0.688221
0.533834	0.558136	0.57068		0.621812	0.643963	0.805968		0.646855	0.592734	0.688221
0.522661	0.609713	0.657957		0.5953	0.628159	0.666199		0.603363	0.588543	0.765603
0.545257	0.575396	0.587357		0.631574	0.6336	0.643265		0.669357	0.662077	0.6647
0.566176	0.53185	0.608012		0.643936	0.643944	0.636715		0.630768	0.642298	0.658116
0.504532	0.566956	0.609138		0.631256	0.651328	0.688522		0.676334	0.595542	0.612832
0.565702	0.546955	0.673763		0.629709	0.635378	0.608332		0.598868	0.649662	0.613365
0.565088	0.577884	0.724845		0.484347	0.65385	0.643265		0.610601	0.580545	0.6647
0.58519	0.506405	0.760227		0.646534	0.635825	0.612585		0.597392	0.64602	0.6647
0.632935	0.559131	0.634636		0.649903	0.602722	0.583501		0.671335	0.54439	0.6647
0.52943	0.532728	0.720242		0.643892	0.622064	0.608332		0.6243	0.654201	0.6647
0.498227	0.585911	0.610974		0.630599	0.643228	0.666199		0.672072	0.655943	0.690171
0.530256	0.54031	0.657925		0.630662	0.632068	0.638682		0.608681	0.487548	0.632431
0.535797	0.572363	0.605199		0.647793	0.547045	0.638682		0.610797	0.580568	0.557428
0.530194	0.571335	0.636533		0.597009	0.528348	0.592578		0.580604	0.526776	0.700882
0.545398	0.492071	0.720408		0.668195	0.597921	0.60931		0.605355	0.513521	0.702932
0.570334	0.546286	0.765646		0.636413	0.55514	0.647091		0.608059	0.466395	0.688899
0.633361	0.535074	0.643103		0.625364	0.608511	0.688334		0.565535	0.56112	0.658653
0.562221	0.52958	0.639808		0.639985	0.575238	0.658205		0.663563	0.60362	0.631563
0.557812	0.538468	0.65816		0.644051	0.630164	0.641562		0.56209	0.569846	0.676423
0.577712	0.592832	0.666004		0.543019	0.599806	0.588211		0.610834	0.573853	0.597799
0.538389	0.587636	0.612864		0.614674	0.621715	0.641562		0.599499	0.507825	0.676817
0.493688	0.52406	0.594115		0.605293	0.570997	0.618002		0.599138	0.540488	0.617897
0.539936	0.575933	0.65816		0.644903	0.593993	0.57281		0.510992	0.522552	0.623235
0.447132	0.589666	0.588708		0.646656	0.539841	0.688334		0.616358	0.587325	0.608083
0.524028	0.583439	0.632473		0.620671	0.527441	0.617351		0.535829	0.574316	0.665304
0.626212	0.444377	0.659487		0.613839	0.666917	0.612553		0.527548	0.614275	0.684937
0.577107	0.560144	0.591252		0.529473	0.590675	0.676465		0.589913	0.486982	0.583781
0.589282	0.483289	0.600291		0.58264	0.510794	0.626907		0.6843	0.529102	0.632431
0.553258	0.474281	0.719072		0.492516	0.606143	0.688334		0.596607	0.564489	0.608546
0.480632	0.586252	0.622791		0.537571	0.559525	0.663598		0.532823	0.578111	0.632431
0.535196	0.60414	0.69236		0.59943	0.569488	0.658205		0.516504	0.656496	0.669282
0.547316	0.597852	0.616817		0.586237	0.492661	0.70259		0.565066	0.522077	0.602927
0.556671	0.543194	0.612908		0.675035	0.559273	0.632065		0.592763	0.670791	0.766136
0.472982	0.50092	0.593513		0.59465	0.610006	0.688334		0.607779	0.502629	0.665304
0.558041	0.577886	0.613395		0.645149	0.622541	0.688334		0.638636	0.52667	0.667881
0.586589	0.5357	0.661416		0.574565	0.595792	0.604763		0.662877	0.518058	0.702932
0.57115	0.611711	0.665091		0.625364	0.588145	0.658205		0.584607	0.577391	0.658653
0.578129	0.556677	0.665813		0.606541	0.475703	0.765692		0.551851	0.574134	0.665304
0.54844	0.558031	0.630449		0.579352	0.550366	0.631196		0.518095	0.587739	0.683453
0.557782	0.609133	0.760355		0.520204	0.509875	0.637479		0.494352	0.622563	0.658653
0.622696	0.521531	0.683098		0.660251	0.593993	0.765692		0.599931	0.606695	0.632431
0.622565	0.573636	0.702095		0.603922	0.619145	0.765692		0.497062	0.627774	0.608546
0.537367	0.576355	0.603128		0.632794	0.610753	0.70259		0.664764	0.622709	0.700882
0.580766	0.527515	0.648414		0.639006	0.624647	0.728361		0.608517	0.581092	0.700577
0.559033	0.529021	0.717694		0.638217	0.636127	0.667601		0.53622	0.603922	0.632431
0.496786	0.592577	0.651433		0.588272	0.638571	0.643141		0.664862	0.605571	0.688899
0.570053	0.558904	0.637773		0.63703	0.583336	0.618002		0.644263	0.564325	0.658653
0.521154	0.580847	0.672891		0.609088	0.640023	0.692502		0.568089	0.569236	0.688899
0.619031	0.539194	0.656087		0.619478	0.616325	0.805963		0.575363	0.553923	0.612909
0.562022	0.550416	0.578967		0.569001	0.643189	0.612898		0.632121	0.531679	0.688899
0.582054	0.526151	0.653635		0.607816	0.584719	0.643141		0.586771	0.629862	0.667881
0.555498	0.522804	0.63676		0.579858	0.559066	0.613244		0.547457	0.567176	0.626785
0.508611	0.521945	0.629828		0.502198	0.492479	0.637479		0.608867	0.604519	0.613226
0.509861	0.585101	0.649237		0.598235	0.606142	0.632065		0.521007	0.542961	0.766136
0.520309	0.49986	0.571531		0.644026	0.652229	0.629853		0.62568	0.657777	0.626667
0.543857	0.536403	0.653979		0.636634	0.542796	0.611134		0.582526	0.590095	0.643514
0.562632	0.546354	0.58931		0.576719	0.586073	0.805963		0.591358	0.434352	0.772598
0.587074	0.66389	0.650869		0.584656	0.609826	0.720445		0.475471	0.642155	0.666376
0.594928	0.589886	0.720408		0.636409	0.611062	0.647633		0.597514	0.529723	0.602654
0.595191	0.604286	0.612451		0.599241	0.627268	0.613244		0.634605	0.635085	0.700025
0.453841	0.490239	0.588432		0.517976	0.510477	0.632795		0.596805	0.607023	0.61287
0.570475	0.553315	0.637449		0.663183	0.494148	0.622272		0.569505	0.508886	0.643514
0.59974	0.546046	0.608284		0.599465	0.702473	0.658205		0.565022	0.611869	0.658653
0.581668	0.549014	0.65816		0.585824	0.591889	0.658205		0.598657	0.621851	0.517854
0.56229	0.556875	0.592774		0.60959	0.628902	0.641578		0.52635	0.583654	0.658653
0.555265	0.615116	0.660661		0.587917	0.574221	0.772251		0.609814	0.603532	0.560705
0.54791	0.577524	0.617655		0.625557	0.537412	0.688334		0.589042	0.619593	0.636994
0.579167	0.639583	0.64937		0.614405	0.499929	0.688334		0.667998	0.535093	0.688899
0.553681	0.567323	0.765646		0.571088	0.507811	0.658205		0.61625	0.535695	0.720811
0.566616	0.524152	0.656829		0.627379	0.563192	0.689763		0.597706	0.620277	0.700882
0.624207	0.537175	0.6414		0.593149	0.559106	0.668893		0.611864	0.639449	0.688899
0.56198	0.596462	0.700434		0.613779	0.608756	0.688334		0.636099	0.511372	0.692783
0.537274	0.527547	0.663694		0.572303	0.625106	0.765692		0.640808	0.625128	0.667881
0.56446	0.522838	0.619881		0.581862	0.486031	0.647633		0.56248	0.55435	0.731678
0.572227	0.566999	0.578366		0.623672	0.637881	0.676465		0.585459	0.561621	0.711218
0.496846	0.580783	0.765646		0.627904	0.724794	0.668893		0.488859	0.664048	0.632431
0.510443	0.553022	0.688276		0.584782	0.627863	0.688334		0.600242	0.630461	0.688899
0.598762	0.542626	0.710763		0.637237	0.549225	0.765692		0.604097	0.530433	0.623486
0.618153	0.53439	0.622147		0.619383	0.553181	0.588713		0.616953	0.515378	0.665304
0.564494	0.552732	0.723954		0.475461	0.625188	0.772251		0.57921	0.466669	0.613732
0.566477	0.49412	0.608284		0.646817	0.511224	0.604763		0.64556	0.512208	0.692783
0.501216	0.490635	0.647602		0.69744	0.664755	0.688334		0.654862	0.482426	0.658653
0.595627	0.555567	0.600884		0.632558	0.665781	0.772251		0.593669	0.586561	0.623235
0.547693	0.613092	0.589896		0.616215	0.609911	0.665125		0.645134	0.67585	0.582474
0.569077	0.553106	0.622147		0.612178	0.593962	0.765692		0.555792	0.664136	0.702932
0.592054	0.591404	0.706428		0.640938	0.541905	0.765692		0.607421	0.63763	0.688899
0.548089	0.556737	0.608192		0.641312	0.624048	0.765692		0.572167	0.568265	0.636994
0.522586	0.552708	0.663158		0.631491	0.632105	0.720445		0.643195	0.502549	0.647406
0.572338	0.552472	0.612517		0.645541	0.50725	0.636576		0.626034	0.531156	0.601299
0.561424	0.524537	0.635354		0.50261	0.569836	0.664801		0.533907	0.601744	0.665304
0.480679	0.442718	0.665997		0.651298	0.620797	0.571955		0.634351	0.584856	0.730755
0.564324	0.555501	0.700434		0.668664	0.524247	0.63482		0.613358	0.545766	0.63515
0.600065	0.489142	0.700293		0.648067	0.646094	0.658205		0.607653	0.470008	0.665304
0.582746	0.551398	0.626797		0.580806	0.634581	0.688334		0.592135	0.561573	0.666376
0.511331	0.582473	0.623028		0.622272	0.616915	0.710805		0.618248	0.475974	0.688899
0.472041	0.523753	0.588718		0.652799	0.603375	0.664801		0.564945	0.626165	0.666338
0.608693	0.548138	0.619837		0.634	0.578102	0.637674		0.556972	0.555536	0.684937
0.577854	0.555788	0.604727		0.642484	0.536554	0.613338		0.52069	0.476616	0.688899
0.626208	0.529977	0.643103		0.629509	0.550597	0.658893		0.571994	0.648493	0.662331
0.495697	0.566386	0.64937		0.587384	0.598107	0.688334		0.640709	0.484276	0.643514
0.558993	0.525606	0.805962		0.638722	0.631384	0.805963		0.626696	0.607591	0.658653
0.55976	0.547451	0.585166		0.669737	0.586513	0.618002		0.622386	0.646369	0.688899
0.565716	0.548622	0.592774		0.6353	0.6186	0.637674		0.631411	0.509909	0.623957
0.559961	0.5381	0.650353		0.618132	0.669919	0.632795		0.602406	0.551216	0.667881
0.575147	0.519941	0.666197		0.613793	0.592311	0.695619		0.624827	0.62296	0.614024
0.542464	0.610926	0.629828		0.584618	0.620295	0.664801		0.514911	0.464072	0.711218
0.550762	0.446904	0.602033		0.631896	0.578981	0.683866		0.47419	0.499884	0.658653
0.611868	0.59	0.674054		0.659815	0.48977	0.664801		0.636013	0.560289	0.643514
0.580153	0.611468	0.690186		0.608841	0.616948	0.643141		0.56542	0.563043	0.688899
0.58084	0.555157	0.603072		0.641573	0.558377	0.688334		0.60882	0.536732	0.702932
0.505538	0.581437	0.592154		0.652433	0.679188	0.658205		0.422497	0.516605	0.688899
0.518815	0.583862	0.63094		0.664484	0.657809	0.702143		0.649941	0.561365	0.805968
0.527483	0.524559	0.492519		0.646036	0.639669	0.623175		0.596103	0.629535	0.619963
0.475243	0.569379	0.620366		0.638823	0.639704	0.641462		0.505859	0.633129	0.688522
0.583157	0.618974	0.616932		0.638884	0.637651	0.590622		0.4687	0.618707	0.56847
0.59717	0.515764	0.653603		0.653279	0.681383	0.623707		0.524224	0.628601	0.614268
0.584111	0.602843	0.646473		0.631822	0.622039	0.586825		0.659948	0.593637	0.626439
0.536001	0.611333	0.682531		0.684806	0.62325	0.617726		0.59374	0.633959	0.728838
0.571648	0.54339	0.654166		0.625718	0.644003	0.612933		0.607679	0.631168	0.618212
0.593333	0.575804	0.620751		0.518958	0.603377	0.623573		0.649065	0.56519	0.664968
0.550278	0.548346	0.605651		0.659467	0.533999	0.626772		0.486333	0.426917	0.58545
0.597199	0.599876	0.595282		0.660548	0.66085	0.614227		0.609227	0.574874	0.643265
0.574656	0.503645	0.626779		0.64268	0.581495	0.645699		0.552923	0.578318	0.76584
0.614227	0.599141	0.592269		0.671454	0.631654	0.67967		0.456384	0.513948	0.595879
0.489037	0.509615	0.619187		0.632338	0.637658	0.637722		0.644191	0.472875	0.606369
0.576583	0.530056	0.606632		0.65693	0.638374	0.632834		0.555553	0.641787	0.61353
0.543057	0.585672	0.60816		0.597307	0.638201	0.649279		0.56953	0.421188	0.688522
0.522062	0.548988	0.612832		0.652874	0.602234	0.669986		0.594034	0.580375	0.636715
0.604143	0.548057	0.638635		0.635699	0.602618	0.608962		0.587959	0.625326	0.668434
0.599246	0.543719	0.657297		0.52819	0.588964	0.594228		0.668329	0.536411	0.641684
0.512338	0.545072	0.613259		0.605283	0.615403	0.623707		0.636082	0.605642	0.634299
0.534274	0.552406	0.583213		0.625893	0.588648	0.642047		0.628051	0.562299	0.688522
0.598177	0.532628	0.589324		0.610987	0.610999	0.672555		0.618381	0.528938	0.613007
0.561046	0.607365	0.619438		0.616179	0.590769	0.626936		0.569354	0.570776	0.54663
0.543755	0.562045	0.65253		0.674096	0.609516	0.608259		0.565383	0.536196	0.612672
0.583375	0.54852	0.5842		0.633688	0.513554	0.625999		0.580069	0.526163	0.643265
0.527513	0.567893	0.597866		0.643699	0.623089	0.607768		0.509749	0.550509	0.573448
0.56218	0.554234	0.594083		0.663283	0.616131	0.594184		0.605083	0.55824	0.606124
0.525683	0.533965	0.634753		0.598335	0.55286	0.626361		0.622723	0.590811	0.676582
0.488869	0.524346	0.605555		0.594388	0.621607	0.702626		0.459861	0.522669	0.567141
0.597704	0.529824	0.609248		0.616029	0.648461	0.62209		0.57106	0.522986	0.617692
0.564678	0.482617	0.609248		0.629529	0.628574	0.634534		0.505302	0.616981	0.572075
0.528081	0.551012	0.604339		0.624512	0.612566	0.627166		0.617474	0.582131	0.572075
0.525543	0.55165	0.631991		0.639764	0.639327	0.582826		0.646237	0.460548	0.658354
0.56836	0.56831	0.646221		0.559628	0.651677	0.602326		0.573441	0.616593	0.688522
0.519461	0.588066	0.748333		0.609619	0.639669	0.550222		0.625968	0.50544	0.688522
0.584361	0.517692	0.674793		0.596513	0.543242	0.649431		0.471663	0.577504	0.76584
0.541313	0.605743	0.664801		0.600461	0.645117	0.631011		0.500915	0.54403	0.662719
0.589125	0.62652	0.631123		0.639654	0.62761	0.676503		0.561882	0.611087	0.613007
0.592848	0.586935	0.602291		0.641949	0.617519	0.600004		0.566174	0.601192	0.609413
0.575812	0.545611	0.63094		0.657995	0.638216	0.617623		0.477901	0.606096	0.700611
0.609423	0.559487	0.616229		0.611924	0.559907	0.61346		0.542506	0.645331	0.574532
0.613949	0.547621	0.663104		0.676993	0.599966	0.608259		0.631795	0.525919	0.622279
0.572696	0.529549	0.607133		0.640932	0.561098	0.655183		0.613897	0.631807	0.689929
0.603841	0.540857	0.630493		0.613774	0.624781	0.702597		0.575668	0.581675	0.592452
0.491877	0.547152	0.617528		0.596022	0.62164	0.629876		0.430698	0.554163	0.658354
0.549231	0.580572	0.608218		0.531425	0.587505	0.650418		0.550209	0.528112	0.626087
0.606378	0.587869	0.619809		0.644084	0.670946	0.606451		0.546603	0.627381	0.634134
0.534774	0.564523	0.60822		0.619688	0.636561	0.653503		0.556177	0.62845	0.591862
0.531208	0.570549	0.656828		0.640126	0.625046	0.623707		0.659035	0.592017	0.700405
0.546174	0.596601	0.653566		0.61137	0.628973	0.637593		0.619624	0.593881	0.700611
0.579518	0.556188	0.64137		0.5374	0.633894	0.607234		0.582916	0.50421	0.608332
0.526087	0.549502	0.64248		0.620671	0.638381	0.662632		0.582484	0.512227	0.601479
0.552196	0.569524	0.63094		0.619886	0.641875	0.73049		0.482634	0.57322	0.76584
0.571293	0.595494	0.658116		0.647818	0.614162	0.695646		0.525683	0.62888	0.700405
0.60181	0.537106	0.666087		0.584567	0.652759	0.58998		0.556649	0.483187	0.664968
0.594309	0.511882	0.635952		0.631322	0.604795	0.62925		0.536724	0.596181	0.805968
0.467898	0.555003	0.53885		0.645474	0.602324	0.63988		0.625867	0.579274	0.748195
0.607722	0.524368	0.611705		0.623229	0.600335	0.627407		0.613736	0.545299	0.647735
0.584585	0.551188	0.607659		0.600781	0.617188	0.647616		0.443383	0.489818	0.525398
0.563264	0.559618	0.63419		0.643222	0.556758	0.700518		0.565387	0.500786	0.619963
0.51858	0.518758	0.566947		0.563235	0.634489	0.668935		0.561265	0.543351	0.641675
0.536703	0.585678	0.613218		0.659721	0.615382	0.606141		0.580785	0.550209	0.589426
0.472672	0.542468	0.646221		0.59621	0.607367	0.613271		0.568168	0.590481	0.589426
0.61404	0.505584	0.646966		0.614126	0.629502	0.612488		0.621357	0.432236	0.658354
0.592922	0.553427	0.653948		0.543067	0.62901	0.643181		0.534041	0.542313	0.632187
0.625657	0.571106	0.62647		0.639575	0.633436	0.66267		0.602862	0.415743	0.617692
0.581908	0.58348	0.700394		0.642092	0.579383	0.667631		0.616395	0.520694	0.702704
0.600015	0.584265	0.601491		0.594251	0.681402	0.572855		0.516158	0.540404	0.637652
0.580657	0.556738	0.583277		0.613843	0.619103	0.643181		0.573353	0.521307	0.654611
0.612441	0.544005	0.63764		0.624252	0.59612	0.603125		0.605564	0.571937	0.664968
0.565011	0.532985	0.678697		0.63314	0.511856	0.659243		0.633134	0.457193	0.587733
0.605356	0.593707	0.6551		0.638588	0.648969	0.622358		0.493741	0.432764	0.637575
0.547906	0.57007	0.610751		0.610079	0.654209	0.589597		0.632648	0.584193	0.636715
0.514861	0.553013	0.676726		0.665953	0.621991	0.613762		0.572118	0.487845	0.658109
0.540761	0.586044	0.667846		0.56135	0.571592	0.668935		0.617386	0.520183	0.674892
0.509222	0.580908	0.618666		0.607409	0.610421	0.642322		0.654835	0.6756	0.643265
0.541032	0.559772	0.643519		0.648037	0.571975	0.641462		0.633055	0.499371	0.591862
0.529717	0.57745	0.688194		0.51144	0.638112	0.637593		0.615089	0.582478	0.659308
0.497161	0.607152	0.683446		0.608532	0.604099	0.613271		0.632916	0.588064	0.623056
0.527085	0.529753	0.607143		0.649095	0.634354	0.582855		0.609174	0.619244	0.658354
0.540748	0.578496	0.616583		0.655532	0.54603	0.591792		0.493697	0.605512	0.591862
0.612681	0.532719	0.634458		0.590301	0.629897	0.607768		0.65252	0.574497	0.658354
0.570509	0.553495	0.760327		0.635339	0.594586	0.616475		0.608898	0.502562	0.608332
0.554769	0.575261	0.571059		0.605148	0.63134	0.611165		0.560049	0.621284	0.688522
0.586975	0.550926	0.683557		0.629543	0.64481	0.617623		0.509071	0.607154	0.664968
0.54878	0.585479	0.675474		0.653453	0.628072	0.702626		0.483724	0.61214	0.643265
0.505211	0.554397	0.623691		0.619663	0.641429	0.618034		0.62163	0.602226	0.700405
0.565119	0.553626	0.710723		0.649165	0.646844	0.656914		0.503941	0.497701	0.643265
0.546238	0.548071	0.625241		0.63532	0.620243	0.632104		0.567598	0.613198	0.643265
0.552827	0.526413	0.618084		0.621586	0.652233	0.643181		0.62389	0.610419	0.688522
0.565483	0.567696	0.622424		0.638024	0.624828	0.70656		0.515182	0.618428	0.658354
0.58667	0.545357	0.597328		0.564928	0.61977	0.660712		0.628376	0.528254	0.702704
0.550505	0.552588	0.679353		0.65157	0.637495	0.657969		0.595027	0.584218	0.647735
0.620109	0.570361	0.60476		0.522756	0.624537	0.669986		0.533349	0.568465	0.632187
0.53855	0.577074	0.641946		0.609861	0.602542	0.73049		0.500959	0.510015	0.688522
0.580012	0.576126	0.60816		0.605127	0.579694	0.731514		0.612844	0.51988	0.688522
0.570373	0.570961	0.708409		0.616983	0.646052	0.66267		0.600173	0.528098	0.647196
0.607372	0.55158	0.728595		0.659602	0.630213	0.633421		0.608045	0.554034	0.662168
0.558655	0.549576	0.588154		0.6202	0.639742	0.608331		0.584904	0.542326	0.62377
0.495379	0.60384	0.662575		0.615711	0.60159	0.623707		0.545111	0.561355	0.61123

## Sheet: F
Supplementary Table S3. CT and RNA Pol II dynamics in haploid embryos.
F. RNA Pol II fluorescence intensity (a.u.) within nucleus for diploid and haploid embryos.
Diploid (nc14)	Haploid (nc14)	Haploid (nc15)
47820	21739	3259
36413	26017	4778
34743	22416	2750
33285	18118	2969
35437	15209	6637
25134	22013	4641
24767	24402	7670
39339	23493	4186
26950	17205	5193
30553	13542	6257
31256	24174	3447
34765	19910	690
32304	10790	728
24601	20569	1355
24878	21676	257
28991	23218	533
31825	15070	2460
23820	10241	6657
30997	5760	2140
31052	14031	2308
9563	11485	4258
12585	14197	4550
12348	8818	5648
14025	11954	5411
25471	12493	1753
20472	18051	3890
25809	14303	2183
27046	11119	1042
24712	13522	1550
18665	11496	2699
22029	9024	3836
16257	17977	3316
23303	19825	3931
23759	13508	3113
22155	13400	1265
24786	14134	3268
33150	11699	8131
22862	15708	2181
22494	12228	4657
37200	10487	4625
26846	9788	2941
26538	10897	4771
18466	17926	2940
21359	12385	3507
21689	9347	2225
22073	12513	3189
49544	6914	2688
41598	12442	1922
36921	9583	5305
31330	6809	4774
37702	21390	2298
38289	6756	2771
24398	23791	4743
11304	15077	5107
31117	14452	2030
31122	4092	3909
25405	2528	4944
29940	6620	1647
25796	15556	4972
27713	6746	2122
22287	15055	2033
27513	9954	4072
28233	12187	6918
25789	12307	4869
34765	12214	7927
31630	14383	3916
33744	3370	1987
24580	2925	1709
27605	2967	2036
22245	4824	2929
12208	13731	1880
9899	5120	860
20826	6899	4391
18257	10337	4695
16463	3988	5225
11078	3819	6624
8489	12428	5282
15626	5632	4351
16682	1187	4586
8132	10476	3387
27906	2314	6184
26014	7561	5845
29841	2326	6897
19406	3713	4793
25054	5386	3485
26492	4570	3458
28900	10008	4528
28803	3927	2882
29071	1936	5632
18041	2764	2300
27025	776	3478
22898	1966	5905
30295	1125	4446
25063	1061	3569
28916	35248	2964
23321	26490	2108
29315	22326	3550
25481	24494	5047
31981	25211	3954
23451	32392	2949
17716	20410	14441
20845	15590	15066
23208	11710	13867
18840	20655	12786
20773	14229	13322
12974	25150	13026
19375	34690	13408
18240	24381	12949
16316	21015	12030
20351	17431	12929
18507	13934	12139
16696	16663	10948
17189	23325	10060
24432	21945	15752
17612	16716	20203
16571	16303	15445
17538	15113	11961
16766	23649	14258
19140	32765	13229
15322	9973	12024
11719	14969	10115
18554	24937	9673
14660	15945	9652
18446	11176	11635
17606	11360	9037
13529	13668	8244
13522	12914	6425
15742	21008	10639
9238	19858	14494
19176	24919	12998
16322	25326	11640
14593	16905	11995
19336	21942	12242
11879	14864	12736
12782	17337	14441
15284	23717	11968
22708	38949	9903
18149	17820	11417
17277	18469	15906
17189	17072	9083
17532	28056	14271
17038	25422	11061
14500	13767	12695
21124	14616	12140
19565	22244	13503
18233	26630	7052
12665	23929	13561
21956	27008	12190
11246	24172	10296
19168	17748	6469
14918	26340	13655
22967	21933	9771
15856	13961	6893
13880	21350	11266
17402	15633	11444
13496	22512	12324
20466	23401	4147
20001	14506	14668
13707	21320	15448
21026	20255	16309
26901	25469	13600
16674	20470	7155
16233	20992	9620
21630	28614	10817
20629	34225	7823
17350	36420	8978
15665	25239	11611
21763	46037	10546
15253	29689	8162
19847	31286	7515
13367	20313	5162
17808	23649	11281
19079	14320	8821
14622	27972	7260
8737	13717	8546
18824	24945	6876
21651	24582	9425
19946	15738	12314
16726	46106	12780
19135	11557	10724
20748	19469	15710
16784	12082	9557
22238	23848	11563
14764	25361	9420
19424	22529	11692
17031	35593	12315
15446	20552	9990
22449	10098	7660
17103	15082	8445
8323	12822	10015
13448	16109	11295
16025	15065	8069
15764	17446	6681
13690	14370	11234
14117	26261	10745
20843	17550	5473
21224	24213	7793
15796	32060	8145
21075	16014	10964
23267	19621	9893
35591	11319	11806
28817	9345	20153
26991	8817	8174
29088	7053	13904
29242	6701	15966
26763	8660	14306
30224	6677	14356
23392	13065	7647
36206	11481	14184
34920	12160	12101
27941	7129	11174
37000	6848	2088
25862	5445	16448
21560	3180	5786
36140	3929	16358
31234	7113	4356
37656	6672	12112
23517	8420	3984
23165	9384	9710
32683	9277	15773
26225	10626	8354
16661	7437	12526
20296	4204	8645
14740	5908	14277
22328	5686	2057
24569	5727	12371
16154	7964	6201
20951	5087	4560
25739	4106	7792
29453	5616	12907
30367	11981	10288
22226	1354	6537
28535	7325	5248
39071	7280	6745
32046	18486	10639
24949	11023	9247
45882	9415	6446
47668	9055	9236
26922	8620	5947
33338	4703	9462
25966	10314	9971
31522	2441	8880
31517	7656	5515
28519	4130	8292
34010	5751	6090
35754	7198	8945
37550	7536	4259
24703	5168	3989
26494	6784	11004
29216	3784	3193
26642	4292	3415
27656	7417	10211
41238	6195	2825
27512	6960	12077
29211	5468	13255
27760	13645	13305
20947	5677	11689
24795	6581	6891
32346	6237	13981
21685	2796	9593
18985	6094	6639
10680	7008	7116
43396	7171	1153
44615	4873	4778
37601	5635	12813
40745	6178	8443
33141	6845	9461
37513	8689	9770
29107	14998	6316
24789	6501	6899
16840	4689	6733
32011	6391	6979
29762	12892	5068
27611	6455	12236
29983	8321	9636
28564	3215	12688
25852	8615	1523
27440	8233	3795
35824	6063	4389
26792	7367	9168
27781	5214	4098
22122	5885	6967
15588	2261	8184
14871	3324	7122
22113	6355	11460
21953	4399	3100
36543	4868	8356
24961	4807	13589
25044	6138	7254
36530	8619	3916
21103	6287	8173
22689	7197	558
21402	11054	5067
29207	7921	1820
29790	7829	2877
39233	5465	8890
43011	7556	11190
39421	6650	14824
30655	5241	10203
32999	8210	9650
